# Supplementary material for: 5-(2-Fluoro­benzyl­idene)-2,2-dimethyl-1,3-dioxane-4,6-dione
Source: Acta Crystallogr Sect E Struct Rep Online. 2009 Sep 30;65(Pt 10):o2587. doi: 10.1107/S1600536809038811 (PMC2970368; doi:10.1107/S1600536809038811)
Supplement: Supplementary file 2 [file e-65-o2587-Isup2.hkl]

# 
# h,k,l, Fc-squared, Fo-squared, sigma(Fo-squared) and status flag 
# 
data_I
_shelx_title ' b in P-1' 
_shelx_refln_list_code          4 
_shelx_F_calc_maximum       75.08 
_exptl_crystal_F_000       260.00 
_reflns_d_resolution_high  0.7706 
 
loop_ 
 _symmetry_equiv_pos_as_xyz 
 'x, y, z' 
 '-x, -y, -z' 
 
_cell_length_a     5.9907 
_cell_length_b     7.6135 
_cell_length_c    13.7116 
_cell_angle_alpha 104.661 
_cell_angle_beta   97.003 
_cell_angle_gamma  98.495 
 
_shelx_F_squared_multiplier     1.000 
 
loop_ 
 _refln_index_h 
 _refln_index_k 
 _refln_index_l 
 _refln_F_squared_calc 
 _refln_F_squared_meas 
 _refln_F_squared_sigma 
 _refln_observed_status 
   1   0   0      252.80      242.95      1.95 o 
   2   0   0     1567.74     1573.04     14.05 o 
   3   0   0      337.12      356.45      3.31 o 
   4   0   0      262.85      246.88      2.30 o 
   5   0   0       70.04       69.10      0.72 o 
   6   0   0       48.52       45.46      0.54 o 
   7   0   0        0.17        0.12      0.11 o 
  -7   1   0        0.19        0.11      0.11 o 
  -6   1   0       19.45       20.01      0.41 o 
  -5   1   0       13.44       13.96      0.28 o 
  -4   1   0       63.15       63.87      0.53 o 
  -3   1   0      227.05      241.14      2.71 o 
  -2   1   0      443.25      486.57      4.45 o 
  -1   1   0     1622.41     1576.96     27.20 o 
   1   1   0     2372.93     2319.49     53.22 o 
   2   1   0        2.97        4.76      0.38 o 
   3   1   0      322.02      371.58      3.46 o 
   4   1   0      151.44      158.91      1.83 o 
   5   1   0        4.67        3.94      0.18 o 
   6   1   0        6.02        6.15      0.21 o 
   7   1   0        5.48        5.39      0.21 o 
  -7   2   0        7.90        8.72      0.36 o 
  -6   2   0       39.16       38.19      0.40 o 
  -5   2   0      235.25      228.57      1.85 o 
  -4   2   0        1.30        1.37      0.11 o 
  -3   2   0       43.62       46.59      0.50 o 
  -2   2   0      708.68      715.97      6.97 o 
  -1   2   0     1299.61     1260.36     13.37 o 
   0   2   0      864.63      805.11      8.04 o 
   1   2   0      719.29      757.77      7.54 o 
   2   2   0      177.93      171.91      2.34 o 
   3   2   0        9.15        7.36      0.09 o 
   4   2   0       63.55       66.10      0.56 o 
   5   2   0        9.49        9.46      0.18 o 
   6   2   0        3.11        3.73      0.21 o 
   7   2   0        4.79        4.66      0.40 o 
  -7   3   0        6.09        6.49      0.19 o 
  -6   3   0       98.43       99.58      0.92 o 
  -5   3   0      105.47      106.47      1.06 o 
  -4   3   0       84.61       77.65      0.76 o 
  -3   3   0      272.46      279.56      2.66 o 
  -2   3   0       23.43       20.67      0.36 o 
  -1   3   0       23.76       26.49      0.35 o 
   0   3   0       86.92       76.14      0.73 o 
   1   3   0       12.80        9.68      0.46 o 
   2   3   0        3.28        4.36      0.10 o 
   3   3   0       18.23       18.05      0.26 o 
   4   3   0       99.69      103.85      1.20 o 
   5   3   0        3.80        3.90      0.41 o 
   6   3   0        0.48        0.15      0.17 o 
  -7   4   0        2.53        2.80      0.25 o 
  -6   4   0       13.81       13.82      0.35 o 
  -5   4   0        3.09        3.75      0.73 o 
  -4   4   0        1.20        0.60      0.12 o 
  -3   4   0        3.50        2.41      0.22 o 
  -2   4   0       65.60       65.81      0.79 o 
  -1   4   0      153.83      161.81      2.25 o 
   0   4   0      272.66      251.42      2.54 o 
   1   4   0        0.31        0.64      0.26 o 
   2   4   0       87.70       84.06      0.88 o 
   3   4   0        3.92        3.79      0.25 o 
   4   4   0       63.47       65.13      0.91 o 
   5   4   0       30.01       29.76      0.86 o 
   6   4   0        0.00       -0.18      0.21 o 
  -7   5   0        5.50        5.18      0.21 o 
  -6   5   0       13.98       15.13      0.40 o 
  -5   5   0       14.81       15.70      0.35 o 
  -4   5   0        3.21        4.40      0.25 o 
  -3   5   0        7.29        7.85      0.31 o 
  -2   5   0        7.37        9.80      0.77 o 
  -1   5   0       41.29       40.98      0.58 o 
   0   5   0        4.37        4.85      0.32 o 
   1   5   0       23.10       23.82      0.62 o 
   2   5   0        3.17        3.05      0.12 o 
   3   5   0        0.01        0.02      0.06 o 
   4   5   0        1.13        0.81      0.09 o 
   5   5   0        4.40        3.82      0.37 o 
  -6   6   0       11.36       12.91      0.32 o 
  -5   6   0        4.39        3.81      0.27 o 
  -4   6   0       73.08       66.34      1.08 o 
  -3   6   0       11.40        8.35      0.43 o 
  -2   6   0      459.00      446.45      9.99 o 
  -1   6   0       46.17       43.34      0.86 o 
   0   6   0       35.51       35.35      0.77 o 
   1   6   0       10.73        9.17      0.44 o 
   2   6   0        1.05        1.36      0.11 o 
   3   6   0        0.22        0.18      0.23 o 
   4   6   0        9.33        9.58      0.59 o 
   5   6   0        1.66        1.62      0.89 o 
  -6   7   0        0.05        0.11      0.14 o 
  -5   7   0       25.51       27.76      0.45 o 
  -4   7   0       13.47       11.19      0.37 o 
  -3   7   0       16.67       14.72      0.37 o 
  -2   7   0       55.16       55.22      0.88 o 
  -1   7   0      337.61      341.51      3.88 o 
   0   7   0      101.48      101.58      1.38 o 
   1   7   0      114.26      115.88      2.31 o 
   2   7   0       39.81       40.53      0.57 o 
   3   7   0        0.01       -0.17      0.45 o 
   4   7   0        3.16        3.30      0.50 o 
  -5   8   0       26.06       32.40      0.61 o 
  -4   8   0       21.58       23.42      0.46 o 
  -3   8   0        4.35        4.04      0.34 o 
  -2   8   0        0.46        0.42      0.29 o 
  -1   8   0        8.33        8.49      0.49 o 
   0   8   0        0.06        0.09      0.23 o 
   1   8   0        6.54        6.51      0.72 o 
   2   8   0        3.94        2.79      0.24 o 
  -3   9   0       17.05       19.10      0.68 o 
  -2   9   0        2.19        1.01      0.91 o 
  -1   9   0        2.57        2.63      0.33 o 
   0   9   0        3.60        3.73      1.46 o 
   1   9   0        4.54        3.94      1.26 o 
  -1  -9   1        5.91        6.61      0.82 o 
   0  -9   1        0.07        0.00      0.29 o 
   1  -9   1        1.53        1.54      0.51 o 
   2  -9   1        2.50        1.02      0.85 o 
   3  -9   1       38.28       44.67      1.38 o 
   4  -9   1        4.11        3.79      0.30 o 
  -3  -8   1        3.52        4.71      0.76 o 
  -2  -8   1        6.51        7.08      0.37 o 
  -1  -8   1       14.78       15.85      0.81 o 
   0  -8   1       50.64       49.68      0.86 o 
   1  -8   1        1.97        2.03      0.29 o 
   2  -8   1       16.90       19.25      0.72 o 
   3  -8   1        5.18        4.65      0.49 o 
   4  -8   1        1.73        1.36      0.28 o 
   5  -8   1        0.03       -0.02      0.15 o 
  -4  -7   1        3.34        2.86      0.63 o 
  -3  -7   1        0.88        0.79      0.17 o 
  -2  -7   1        0.93        0.90      0.14 o 
  -1  -7   1       20.10       20.09      0.56 o 
   0  -7   1       79.84       81.02      1.15 o 
   1  -7   1       51.29       54.24      1.05 o 
   2  -7   1        2.47        1.49      0.34 o 
   3  -7   1        0.16       -0.06      0.20 o 
   4  -7   1        0.40        0.66      0.20 o 
   5  -7   1        0.11        0.04      0.18 o 
   6  -7   1        6.27        6.63      0.26 o 
  -5  -6   1        0.02       -0.07      0.29 o 
  -4  -6   1        0.03        0.01      0.07 o 
  -3  -6   1       34.67       35.71      0.82 o 
  -2  -6   1        2.47        2.63      0.15 o 
  -1  -6   1        0.01        0.16      0.21 o 
   0  -6   1      193.98      201.56      2.40 o 
   1  -6   1       56.00       57.42      0.85 o 
   2  -6   1       39.45       41.42      0.77 o 
   3  -6   1        9.84        8.84      0.32 o 
   4  -6   1       45.06       48.26      0.65 o 
   5  -6   1        0.03        0.18      0.19 o 
   6  -6   1       16.71       14.35      0.37 o 
  -5  -5   1        1.32        0.75      0.74 o 
  -4  -5   1        6.70        6.58      0.23 o 
  -3  -5   1       10.70       11.18      0.30 o 
  -2  -5   1        0.02        0.03      0.08 o 
  -1  -5   1        0.67        0.31      0.19 o 
   0  -5   1       40.65       45.77      0.64 o 
   1  -5   1       28.58       27.18      0.61 o 
   2  -5   1        1.80        4.71      1.99 o 
   3  -5   1        6.80        7.31      0.27 o 
   4  -5   1        0.92        1.20      0.17 o 
   5  -5   1       12.83       11.01      0.27 o 
   6  -5   1       21.67       24.87      0.55 o 
   7  -5   1        4.02        5.33      0.26 o 
  -6  -4   1        2.34        2.74      0.27 o 
  -5  -4   1        0.18        0.53      0.22 o 
  -4  -4   1       23.25       22.31      0.38 o 
  -3  -4   1       36.91       37.99      0.99 o 
  -2  -4   1       38.40       38.61      0.43 o 
  -1  -4   1      234.77      253.79      2.62 o 
   0  -4   1       64.08       64.12      0.72 o 
   1  -4   1       68.76       61.86      0.79 o 
   2  -4   1       60.50       68.88      1.17 o 
   3  -4   1       75.99       75.64      0.87 o 
   4  -4   1        0.21        0.07      0.15 o 
   5  -4   1       91.79       86.70      1.16 o 
   6  -4   1        1.46        1.81      0.16 o 
   7  -4   1        2.34        2.42      0.19 o 
  -6  -3   1        3.73        3.59      0.37 o 
  -5  -3   1       24.63       22.50      0.42 o 
  -4  -3   1       44.10       40.98      0.55 o 
  -3  -3   1       84.19       86.44      0.94 o 
  -2  -3   1      187.31      195.49      1.81 o 
  -1  -3   1       19.14       16.69      0.27 o 
   0  -3   1       57.50       44.77      0.73 o 
   1  -3   1      584.77      658.58      6.66 o 
   2  -3   1      255.40      266.19      2.51 o 
   3  -3   1       22.35       19.84      0.29 o 
   4  -3   1       73.62       64.71      0.74 o 
   5  -3   1      112.27      112.65      1.15 o 
   6  -3   1        0.03       -0.06      0.11 o 
   7  -3   1        2.47        2.66      0.16 o 
  -7  -2   1        0.43        0.06      0.24 o 
  -6  -2   1        0.48        0.43      0.10 o 
  -5  -2   1        9.90        9.17      0.17 o 
  -4  -2   1        0.10        0.34      0.08 o 
  -3  -2   1       35.26       41.42      0.34 o 
  -2  -2   1      213.07      237.07      2.93 o 
  -1  -2   1       10.19        6.73      0.17 o 
   0  -2   1      562.33      570.01      6.78 o 
   1  -2   1        0.06        0.03      0.12 o 
   2  -2   1      390.96      430.18      3.98 o 
   3  -2   1        2.12        4.11      0.12 o 
   4  -2   1      350.63      348.50      3.41 o 
   5  -2   1       10.88       12.45      0.34 o 
   6  -2   1        0.02        0.08      0.10 o 
   7  -2   1        0.02        0.19      0.13 o 
  -7  -1   1       35.82       32.05      0.39 o 
  -6  -1   1       36.33       38.41      0.43 o 
  -5  -1   1       44.96       41.27      0.48 o 
  -4  -1   1       45.26       37.18      0.33 o 
  -3  -1   1      365.35      410.19      3.16 o 
  -2  -1   1     5636.44     5340.53     60.14 o 
  -1  -1   1     3578.76     3166.03     27.41 o 
   1  -1   1      573.06      547.93      5.03 o 
   2  -1   1      609.69      635.11      6.07 o 
   3  -1   1       90.78       72.09      0.67 o 
   4  -1   1      132.16      134.30      1.30 o 
   5  -1   1       14.63       14.16      0.22 o 
   6  -1   1       15.37       14.02      0.31 o 
   7  -1   1        2.71        2.30      0.17 o 
  -7   0   1        3.34        2.85      0.17 o 
  -6   0   1        0.08        0.02      0.11 o 
  -5   0   1      147.37      141.61      1.39 o 
  -4   0   1       44.73       52.19      0.52 o 
  -3   0   1      212.71      208.30      1.93 o 
  -2   0   1     1219.63     1259.72     13.27 o 
  -1   0   1      567.24      612.66      4.53 o 
   1   0   1     1934.71     1823.95     20.18 o 
   2   0   1       40.51       42.08      0.39 o 
   3   0   1       39.07       39.94      0.34 o 
   4   0   1       34.95       35.61      0.38 o 
   5   0   1       17.85       20.30      0.33 o 
   6   0   1       14.86       13.73      0.26 o 
   7   0   1        0.73        1.17      0.18 o 
  -7   1   1        0.13        0.29      0.12 o 
  -6   1   1        7.91        7.87      0.27 o 
  -5   1   1       16.15       16.02      0.60 o 
  -4   1   1      103.99      106.45      0.81 o 
  -3   1   1      208.39      208.37      2.66 o 
  -2   1   1       97.59       94.33      1.31 o 
  -1   1   1     1356.03     1259.75     24.97 o 
   0   1   1       29.41       30.27      0.27 o 
   1   1   1        8.15        8.01      0.09 o 
   2   1   1      173.08      185.93      5.71 o 
   3   1   1      205.70      215.18      6.60 o 
   4   1   1        2.91        2.65      0.35 o 
   5   1   1       26.17       27.61      0.37 o 
   6   1   1        1.63        1.61      0.19 o 
   7   1   1       26.57       25.97      0.56 o 
  -7   2   1        0.49        0.57      0.14 o 
  -6   2   1        0.45        0.44      0.13 o 
  -5   2   1        1.69        2.02      0.12 o 
  -4   2   1       52.47       51.47      0.52 o 
  -3   2   1       37.06       41.03      0.37 o 
  -2   2   1        5.34        2.49      0.10 o 
  -1   2   1      139.02      117.63      2.82 o 
   0   2   1       81.37       75.40      1.13 o 
   1   2   1      335.08      386.38      5.09 o 
   2   2   1       13.05       13.10      0.35 o 
   3   2   1       11.81       13.23      0.30 o 
   4   2   1        1.18        1.01      0.08 o 
   5   2   1        0.09        0.12      0.06 o 
   6   2   1        7.18        7.68      0.23 o 
   7   2   1        0.84        0.30      0.34 o 
  -7   3   1        0.31        0.32      0.14 o 
  -6   3   1        1.41        1.50      0.24 o 
  -5   3   1        0.00        0.08      0.11 o 
  -4   3   1        4.21        3.84      0.16 o 
  -3   3   1       49.59       45.38      0.49 o 
  -2   3   1      828.29      892.80     20.24 o 
  -1   3   1       73.23       75.03      0.75 o 
   0   3   1        1.36        0.43      0.13 o 
   1   3   1      230.44      245.99      3.30 o 
   2   3   1      514.43      551.22      6.64 o 
   3   3   1        1.05        0.44      0.07 o 
   4   3   1       72.17       76.02      1.17 o 
   5   3   1       47.33       50.21      0.74 o 
   6   3   1        7.97        9.34      0.34 o 
  -7   4   1        0.00       -0.03      0.12 o 
  -6   4   1        0.02       -0.10      0.12 o 
  -5   4   1        3.10        3.17      0.17 o 
  -4   4   1        0.01        0.00      0.09 o 
  -3   4   1       41.81       39.56      0.45 o 
  -2   4   1        3.32        1.88      0.18 o 
  -1   4   1        0.02       -0.01      0.14 o 
   0   4   1        7.42        4.76      0.20 o 
   1   4   1      183.72      189.22      3.05 o 
   2   4   1       13.07       13.62      0.27 o 
   3   4   1        4.89        5.27      0.10 o 
   4   4   1       85.43       90.63      1.40 o 
   5   4   1        7.56        7.24      0.35 o 
   6   4   1        0.94        0.79      0.67 o 
  -7   5   1        0.00        0.08      0.29 o 
  -6   5   1        1.59        1.53      0.35 o 
  -5   5   1       22.80       22.19      0.44 o 
  -4   5   1      155.70      141.43      1.48 o 
  -3   5   1        5.14        3.93      0.27 o 
  -2   5   1       24.47       22.52      0.48 o 
  -1   5   1        8.74        9.54      0.29 o 
   0   5   1       86.00       85.59      0.98 o 
   1   5   1       40.23       38.09      0.92 o 
   2   5   1        0.44        0.82      0.08 o 
   3   5   1       62.65       58.71      1.85 o 
   4   5   1        2.98        2.99      0.30 o 
   5   5   1        4.05        4.42      0.34 o 
  -6   6   1        0.78        0.76      0.13 o 
  -5   6   1        6.12        7.85      0.22 o 
  -4   6   1        9.05        7.85      0.25 o 
  -3   6   1      255.28      243.44      2.54 o 
  -2   6   1        0.02        0.01      0.25 o 
  -1   6   1      985.79     1041.28     12.13 o 
   0   6   1        0.01        0.05      0.25 o 
   1   6   1       27.74       27.42      0.91 o 
   2   6   1       18.11       17.52      0.27 o 
   3   6   1       32.69       31.89      1.81 o 
   4   6   1        6.76        6.97      0.41 o 
  -6   7   1       11.47       11.98      0.31 o 
  -5   7   1        0.72        0.69      0.15 o 
  -4   7   1        2.01        2.86      0.46 o 
  -3   7   1       10.57       10.44      0.47 o 
  -2   7   1       42.11       41.96      0.76 o 
  -1   7   1       29.70       29.22      0.58 o 
   0   7   1       60.82       59.69      0.92 o 
   1   7   1       23.06       23.71      1.47 o 
   2   7   1        0.46        0.65      0.11 o 
   3   7   1        7.25        8.93      0.74 o 
  -5   8   1        1.94        2.20      0.22 o 
  -4   8   1        1.41        0.89      0.24 o 
  -3   8   1       13.50       14.70      0.46 o 
  -2   8   1        1.96        2.41      0.26 o 
  -1   8   1        5.43        6.51      0.35 o 
   0   8   1       19.41       19.91      0.88 o 
   1   8   1        2.22        2.18      0.56 o 
   2   8   1        0.15        0.00      0.37 o 
  -3   9   1        6.07        6.99      0.54 o 
  -2   9   1        0.03        0.18      0.22 o 
  -1   9   1        0.17        0.19      0.23 o 
   0   9   1        4.68        5.40      0.72 o 
  -1  -9   2        0.74        0.66      0.37 o 
   0  -9   2        0.77        0.98      0.35 o 
   1  -9   2        5.53        6.22      0.85 o 
   2  -9   2        1.12        1.16      0.29 o 
   3  -9   2        2.75        1.79      1.39 o 
   4  -9   2        3.32        4.16      0.32 o 
  -3  -8   2        2.83        2.22      0.25 o 
  -2  -8   2       10.92       10.33      0.30 o 
  -1  -8   2       14.10       14.70      0.66 o 
   0  -8   2        9.50        9.41      0.69 o 
   1  -8   2        9.36        8.60      0.41 o 
   2  -8   2        9.82        9.66      0.40 o 
   3  -8   2        7.66        7.34      0.34 o 
   4  -8   2        0.63        0.56      0.21 o 
   5  -8   2        0.66        0.79      0.22 o 
  -4  -7   2        0.65        0.41      0.80 o 
  -3  -7   2        3.23        4.14      0.17 o 
  -2  -7   2       10.58       11.44      0.29 o 
  -1  -7   2       49.42       53.05      0.90 o 
   0  -7   2        0.01        0.05      0.26 o 
   1  -7   2      114.13      116.44      1.50 o 
   2  -7   2       12.11       14.11      0.62 o 
   3  -7   2       50.15       47.58      1.02 o 
   4  -7   2       51.48       47.85      0.91 o 
   5  -7   2        1.13        0.78      0.19 o 
   6  -7   2        0.20        0.85      0.20 o 
  -5  -6   2        1.21        0.00      0.23 o 
  -4  -6   2        3.62        3.72      0.63 o 
  -3  -6   2       14.23       12.54      0.60 o 
  -2  -6   2       16.38       16.16      0.27 o 
  -1  -6   2       36.87       35.88      0.66 o 
   0  -6   2        7.82        6.10      0.49 o 
   1  -6   2       13.22       13.76      0.44 o 
   2  -6   2       88.46       80.10      1.26 o 
   3  -6   2        1.11        0.67      0.22 o 
   4  -6   2        9.60       10.63      0.32 o 
   5  -6   2        5.98        6.24      0.27 o 
   6  -6   2       51.95       56.91      0.86 o 
  -5  -5   2        5.39        4.13      0.17 o 
  -4  -5   2       34.58       38.60      0.57 o 
  -3  -5   2        3.88        4.85      0.16 o 
  -2  -5   2      131.66      135.78      1.18 o 
  -1  -5   2       54.82       54.90      0.74 o 
   0  -5   2        3.34        2.39      0.33 o 
   1  -5   2       43.97       39.12      0.69 o 
   2  -5   2        2.84        2.59      0.67 o 
   3  -5   2        1.51        0.67      0.19 o 
   4  -5   2        5.99        9.63      0.42 o 
   5  -5   2        0.07        0.20      0.17 o 
   6  -5   2       12.09       10.12      0.44 o 
   7  -5   2       20.83       20.51      0.47 o 
  -6  -4   2        0.00        0.06      0.21 o 
  -5  -4   2       65.26       67.81      0.99 o 
  -4  -4   2        6.76        7.64      0.26 o 
  -3  -4   2       86.50       84.92      0.89 o 
  -2  -4   2       42.17       43.66      0.44 o 
  -1  -4   2       29.07       33.71      0.48 o 
   0  -4   2       56.11       63.67      0.83 o 
   1  -4   2      435.90      491.39      7.37 o 
   2  -4   2       13.90       17.07      0.38 o 
   3  -4   2        8.85        6.28      0.26 o 
   4  -4   2       28.12       28.22      0.48 o 
   5  -4   2       29.64       30.29      0.46 o 
   6  -4   2        0.79        0.43      0.17 o 
   7  -4   2        0.37        0.25      0.14 o 
  -6  -3   2        0.23        0.52      0.17 o 
  -5  -3   2        0.35        0.22      0.19 o 
  -4  -3   2       28.30       28.84      0.35 o 
  -3  -3   2        4.58        4.62      0.19 o 
  -2  -3   2       30.80       33.57      0.30 o 
  -1  -3   2       23.38       22.42      0.38 o 
   0  -3   2        0.47        0.42      0.15 o 
   1  -3   2        3.31        6.00      0.27 o 
   2  -3   2     1323.68     1490.88     16.69 o 
   3  -3   2      499.33      512.59      9.85 o 
   4  -3   2      106.59      105.01      1.07 o 
   5  -3   2        2.70        3.55      0.38 o 
   6  -3   2        2.12        2.20      0.18 o 
   7  -3   2        0.33        0.23      0.13 o 
  -7  -2   2       25.46       25.17      0.41 o 
  -6  -2   2       10.51       10.76      0.22 o 
  -5  -2   2        9.95       10.89      0.31 o 
  -4  -2   2       85.26       89.68      0.66 o 
  -3  -2   2      226.51      233.06      1.75 o 
  -2  -2   2      281.23      296.66      3.01 o 
  -1  -2   2      263.59      254.89      2.96 o 
   0  -2   2      803.29      838.80     13.74 o 
   1  -2   2      641.71      677.12      6.64 o 
   2  -2   2      513.24      536.05      7.20 o 
   3  -2   2      124.64      134.19      2.05 o 
   4  -2   2        0.64        1.14      0.13 o 
   5  -2   2       23.85       24.96      0.37 o 
   6  -2   2        2.21        2.57      0.18 o 
   7  -2   2        3.06        3.14      0.34 o 
  -7  -1   2        8.02        8.25      0.21 o 
  -6  -1   2        2.78        2.27      0.37 o 
  -5  -1   2       23.76       23.73      0.28 o 
  -4  -1   2       85.01       90.13      0.72 o 
  -3  -1   2      498.60      559.82      3.92 o 
  -2  -1   2      972.61     1031.60      8.71 o 
  -1  -1   2     3991.38     3549.44     77.70 o 
   0  -1   2       13.21       12.26      0.33 o 
   1  -1   2       10.24        8.36      0.26 o 
   2  -1   2      740.71      769.02      7.68 o 
   3  -1   2       99.59      106.32      1.00 o 
   4  -1   2       22.29       23.32      0.31 o 
   5  -1   2       36.66       33.72      0.40 o 
   6  -1   2        5.87        6.36      0.27 o 
   7  -1   2        1.60        1.57      0.20 o 
  -7   0   2        5.37        5.62      0.17 o 
  -6   0   2       30.45       28.03      0.39 o 
  -5   0   2        0.15        0.24      0.15 o 
  -4   0   2       92.92       93.16      0.85 o 
  -3   0   2       10.44       14.74      0.17 o 
  -2   0   2       59.03       54.88      0.37 o 
  -1   0   2     1896.69     1856.57     33.29 o 
   0   0   2     2060.93     1670.48     17.35 o 
   1   0   2      721.54      765.42      7.45 o 
   2   0   2      280.17      298.87      2.69 o 
   3   0   2      473.41      549.25      5.50 o 
   4   0   2        2.72        4.11      0.23 o 
   5   0   2       62.88       67.76      0.70 o 
   6   0   2       41.21       39.51      0.67 o 
   7   0   2        0.05       -0.05      0.10 o 
  -7   1   2        0.27        0.24      0.10 o 
  -6   1   2        4.65        4.75      0.26 o 
  -5   1   2       15.59       17.06      0.28 o 
  -4   1   2       13.52       11.75      0.33 o 
  -3   1   2      150.36      156.21      2.54 o 
  -2   1   2      372.17      388.11      3.32 o 
  -1   1   2      153.41      138.34      1.09 o 
   0   1   2       31.59       30.61      0.33 o 
   1   1   2        2.48        1.06      0.21 o 
   2   1   2        9.06        9.18      0.37 o 
   3   1   2      104.67       81.04      0.71 o 
   4   1   2       88.33       90.18      0.88 o 
   5   1   2      105.81      103.15      1.18 o 
   6   1   2        4.55        3.50      0.34 o 
   7   1   2        0.13        0.32      0.28 o 
  -7   2   2        0.17        0.03      0.10 o 
  -6   2   2        6.97        7.11      0.20 o 
  -5   2   2      146.12      137.58      1.10 o 
  -4   2   2       83.95       77.10      0.59 o 
  -3   2   2      493.68      540.87      5.03 o 
  -2   2   2     1134.20     1258.28     14.62 o 
  -1   2   2        6.93        7.38      0.17 o 
   0   2   2      213.80      232.43      2.89 o 
   1   2   2       49.96       53.61      0.73 o 
   2   2   2       48.91       45.27      0.69 o 
   3   2   2       32.55       34.40      0.61 o 
   4   2   2      133.66      133.28      2.02 o 
   5   2   2        0.06        0.05      0.14 o 
   6   2   2        0.31        0.18      0.28 o 
  -7   3   2        4.68        4.70      0.37 o 
  -6   3   2       35.93       36.07      0.41 o 
  -5   3   2       58.87       57.19      0.65 o 
  -4   3   2       22.38       21.65      0.31 o 
  -3   3   2       21.93       28.17      0.29 o 
  -2   3   2        1.26        1.16      0.41 o 
  -1   3   2       38.97       34.60      0.36 o 
   0   3   2      877.47     1002.82     10.60 o 
   1   3   2        0.07        0.99      0.20 o 
   2   3   2        1.05        0.63      0.04 o 
   3   3   2      135.14      131.48      1.52 o 
   4   3   2        2.98        3.34      0.26 o 
   5   3   2        1.35        0.76      0.21 o 
   6   3   2        0.00        0.04      0.17 o 
  -7   4   2        0.41        0.82      0.32 o 
  -6   4   2       10.91        9.89      0.17 o 
  -5   4   2        0.01        0.26      0.10 o 
  -4   4   2       15.23       18.08      0.29 o 
  -3   4   2        8.30        7.50      0.18 o 
  -2   4   2      190.01      176.79      1.66 o 
  -1   4   2      167.19      158.79      1.51 o 
   0   4   2        0.25       -0.01      0.10 o 
   1   4   2      289.87      316.73      4.59 o 
   2   4   2       29.23       27.92      0.29 o 
   3   4   2       51.09       53.37      0.84 o 
   4   4   2        3.81        4.10      0.34 o 
   5   4   2        2.58        2.73      0.33 o 
  -7   5   2       14.98       18.15      0.70 o 
  -6   5   2        1.79        1.87      0.19 o 
  -5   5   2       43.09       43.71      0.48 o 
  -4   5   2        0.06        0.40      0.42 o 
  -3   5   2      413.72      397.69      5.34 o 
  -2   5   2      243.25      239.62      2.43 o 
  -1   5   2        9.90        9.91      0.36 o 
   0   5   2        2.96        3.21      0.25 o 
   1   5   2       40.34       47.37      1.03 o 
   2   5   2        9.41        7.41      0.16 o 
   3   5   2       37.75       35.57      0.63 o 
   4   5   2        3.29        3.13      0.31 o 
   5   5   2        0.44        0.30      0.25 o 
  -6   6   2       31.97       30.82      0.40 o 
  -5   6   2       19.88       17.74      0.36 o 
  -4   6   2        3.45        2.90      0.27 o 
  -3   6   2      297.92      305.66      3.28 o 
  -2   6   2      178.52      178.64      1.93 o 
  -1   6   2       53.61       51.85      0.82 o 
   0   6   2        0.09        0.19      0.35 o 
   1   6   2       37.54       37.01      1.00 o 
   2   6   2        0.50        0.46      0.12 o 
   3   6   2        8.55        9.79      0.67 o 
   4   6   2        3.48        4.44      0.61 o 
  -5   7   2       32.61       32.10      0.50 o 
  -4   7   2        0.05        0.05      0.15 o 
  -3   7   2        6.03        6.36      0.32 o 
  -2   7   2       50.38       47.75      0.89 o 
  -1   7   2        8.25        8.12      0.36 o 
   0   7   2        7.31        6.15      0.59 o 
   1   7   2        0.30        0.07      0.36 o 
   2   7   2        4.68        3.88      0.55 o 
   3   7   2        2.89        2.14      1.80 o 
  -5   8   2       10.83       11.08      0.31 o 
  -4   8   2       27.34       32.33      0.98 o 
  -3   8   2        3.78        5.87      0.35 o 
  -2   8   2        0.06        0.11      0.22 o 
  -1   8   2       12.62       13.04      0.42 o 
   0   8   2        4.29        5.72      0.63 o 
   1   8   2        3.18        3.93      0.64 o 
   2   8   2        2.77        3.00      0.69 o 
  -3   9   2       19.21       20.94      0.95 o 
  -2   9   2        2.62        2.93      0.30 o 
  -1   9   2        0.20        0.18      0.43 o 
   0   9   2        0.27        0.79      0.55 o 
  -1  -9   3        0.26        0.14      0.38 o 
   0  -9   3       11.41       12.20      1.40 o 
   1  -9   3        6.17        7.21      0.54 o 
   2  -9   3        1.71        1.41      0.30 o 
   3  -9   3        0.91        1.20      1.03 o 
   4  -9   3        3.31        4.47      0.53 o 
  -3  -8   3        0.06        0.11      0.13 o 
  -2  -8   3        0.02        0.06      0.13 o 
  -1  -8   3        2.55        3.41      0.43 o 
   0  -8   3       41.80       42.56      0.94 o 
   1  -8   3        1.14        1.21      0.30 o 
   2  -8   3        0.23        0.41      0.31 o 
   3  -8   3        0.04       -0.12      0.27 o 
   4  -8   3        0.00        0.24      0.26 o 
   5  -8   3        0.10        0.02      0.29 o 
  -4  -7   3        0.72        0.38      0.22 o 
  -3  -7   3       15.85       16.09      0.34 o 
  -2  -7   3        0.01        0.16      0.14 o 
  -1  -7   3      166.55      166.82      2.08 o 
   0  -7   3      146.17      142.56      1.93 o 
   1  -7   3        7.02        8.47      0.40 o 
   2  -7   3       43.92       40.03      1.17 o 
   3  -7   3        0.71        0.18      0.26 o 
   4  -7   3       24.46       25.00      0.76 o 
   5  -7   3        8.14        6.40      0.31 o 
   6  -7   3        0.64        0.02      0.54 o 
  -5  -6   3        1.47       -0.01      0.20 o 
  -4  -6   3        0.21        0.44      0.18 o 
  -3  -6   3        0.51        1.70      0.78 o 
  -2  -6   3        0.13        0.07      0.10 o 
  -1  -6   3        3.60        4.29      0.55 o 
   0  -6   3       64.91       70.54      1.13 o 
   1  -6   3       27.40       26.00      0.57 o 
   2  -6   3       23.14       25.11      0.56 o 
   3  -6   3       44.56       39.23      0.65 o 
   4  -6   3       72.91       66.97      0.87 o 
   5  -6   3       46.03       42.98      0.72 o 
   6  -6   3        8.56       10.30      0.44 o 
  -6  -5   3       17.14       18.86      1.20 o 
  -5  -5   3       38.21       39.81      0.50 o 
  -4  -5   3        0.30        0.00      0.09 o 
  -3  -5   3        2.47        2.75      0.16 o 
  -2  -5   3       17.78       15.31      0.25 o 
  -1  -5   3       86.04       79.86      1.32 o 
   0  -5   3        3.43        4.32      0.38 o 
   1  -5   3       45.08       46.00      0.68 o 
   2  -5   3        8.98        6.91      0.36 o 
   3  -5   3       57.96       60.86      0.87 o 
   4  -5   3       16.85       15.89      0.36 o 
   5  -5   3       23.00       20.27      0.48 o 
   6  -5   3        0.28        0.29      0.17 o 
   7  -5   3        3.12        4.14      0.70 o 
  -6  -4   3        0.02        0.19      0.18 o 
  -5  -4   3       21.47       23.08      0.40 o 
  -4  -4   3       41.90       42.90      0.54 o 
  -3  -4   3       59.34       60.12      0.74 o 
  -2  -4   3       77.25       83.23      0.74 o 
  -1  -4   3        2.21        2.40      0.21 o 
   0  -4   3      802.11      904.84     10.46 o 
   1  -4   3      680.66      740.77      8.01 o 
   2  -4   3       13.59       20.00      0.37 o 
   3  -4   3        8.69        7.01      0.26 o 
   4  -4   3        1.99        2.50      0.36 o 
   5  -4   3       59.61       57.92      0.73 o 
   6  -4   3        8.10        8.22      0.28 o 
   7  -4   3        1.38        1.45      0.21 o 
  -6  -3   3        2.25        1.50      0.18 o 
  -5  -3   3       19.42       19.46      0.41 o 
  -4  -3   3       28.48       29.17      0.40 o 
  -3  -3   3       44.10       40.91      0.51 o 
  -2  -3   3      245.80      244.01      2.39 o 
  -1  -3   3        1.42        1.43      0.15 o 
   0  -3   3     1596.97     1592.82     17.99 o 
   1  -3   3      494.18      514.76      5.50 o 
   2  -3   3       19.96       18.05      0.76 o 
   3  -3   3      179.98      183.43      1.77 o 
   4  -3   3      170.16      168.76      1.80 o 
   5  -3   3       37.14       37.52      0.51 o 
   6  -3   3        9.80       11.47      0.33 o 
   7  -3   3       17.93       19.37      0.40 o 
  -7  -2   3        3.19        2.99      0.16 o 
  -6  -2   3        5.03        5.39      0.17 o 
  -5  -2   3        9.13       10.16      0.26 o 
  -4  -2   3        9.75       10.06      0.16 o 
  -3  -2   3      389.27      416.19      3.38 o 
  -2  -2   3      620.46      709.95      5.00 o 
  -1  -2   3        0.02        0.48      0.08 o 
   0  -2   3     1116.22     1109.61     15.57 o 
   1  -2   3       70.38       56.20      0.62 o 
   2  -2   3       70.11       86.10      1.58 o 
   3  -2   3        0.20        0.17      0.12 o 
   4  -2   3       73.91       76.95      1.77 o 
   5  -2   3        1.64        1.65      0.27 o 
   6  -2   3       12.28       12.37      0.23 o 
   7  -2   3        3.92        3.57      0.40 o 
  -7  -1   3        0.06        0.16      0.10 o 
  -6  -1   3        8.58        7.23      0.17 o 
  -5  -1   3        5.58        3.77      0.15 o 
  -4  -1   3        3.57        3.28      0.14 o 
  -3  -1   3      329.10      365.30      2.44 o 
  -2  -1   3      210.05      217.54      2.67 o 
  -1  -1   3     4067.39     3633.21     69.26 o 
   0  -1   3     3759.07     3160.37     76.09 o 
   1  -1   3      165.93      167.07      1.44 o 
   2  -1   3      461.21      480.34      4.61 o 
   3  -1   3       82.53      100.00      0.99 o 
   4  -1   3       65.76       65.28      0.70 o 
   5  -1   3       10.63        8.67      0.20 o 
   6  -1   3        4.40        4.32      0.18 o 
   7  -1   3        0.37        0.29      0.12 o 
  -7   0   3        0.17        0.24      0.13 o 
  -6   0   3       11.87       11.82      0.21 o 
  -5   0   3       21.75       22.45      0.27 o 
  -4   0   3       41.31       41.87      0.36 o 
  -3   0   3      416.12      449.12      5.02 o 
  -2   0   3     1069.03     1100.27     13.67 o 
  -1   0   3     1102.89     1121.70      8.04 o 
   0   0   3      101.61       98.79      0.55 o 
   1   0   3     3353.97     3074.24     37.94 o 
   2   0   3      358.40      403.85      4.15 o 
   3   0   3      180.88      150.69      1.43 o 
   4   0   3       49.56       46.54      0.41 o 
   5   0   3       74.79       69.75      0.82 o 
   6   0   3       13.19       11.82      0.36 o 
   7   0   3        0.16        0.02      0.21 o 
  -7   1   3        1.18        0.55      0.12 o 
  -6   1   3       54.03       51.54      0.90 o 
  -5   1   3       85.11       80.86      1.09 o 
  -4   1   3       58.37       56.19      0.55 o 
  -3   1   3      189.83      181.04      9.44 o 
  -2   1   3      104.65      104.18      5.81 o 
  -1   1   3        4.72        1.45      0.10 o 
   0   1   3      323.76      334.76      2.90 o 
   1   1   3       13.29       10.51      0.23 o 
   2   1   3       22.13       21.76      0.38 o 
   3   1   3      139.64      156.75      4.60 o 
   4   1   3        0.75        1.37      0.09 o 
   5   1   3       14.30       14.12      0.34 o 
   6   1   3        2.28        2.47      0.22 o 
   7   1   3        0.39        0.03      0.17 o 
  -7   2   3       11.21       10.35      0.69 o 
  -6   2   3      158.72      161.18      1.95 o 
  -5   2   3        9.97       10.39      0.20 o 
  -4   2   3      215.78      220.67      5.51 o 
  -3   2   3        0.72        0.40      0.08 o 
  -2   2   3       73.53       69.20      0.60 o 
  -1   2   3      178.72      212.87      2.67 o 
   0   2   3      287.46      288.10      3.68 o 
   1   2   3       89.32       91.37      4.00 o 
   2   2   3        1.71        3.49      0.21 o 
   3   2   3        9.95        9.93      0.35 o 
   4   2   3       49.96       47.60      1.16 o 
   5   2   3        2.80        3.12      0.32 o 
   6   2   3        1.98        1.65      1.23 o 
  -7   3   3        1.33        1.24      0.51 o 
  -6   3   3        0.02        0.08      0.06 o 
  -5   3   3       10.54        9.16      0.15 o 
  -4   3   3       17.92       18.32      0.20 o 
  -3   3   3       43.60       50.85      0.87 o 
  -2   3   3      142.34      160.19      1.49 o 
  -1   3   3       60.32       76.10      0.71 o 
   0   3   3       89.03       83.88      1.20 o 
   1   3   3      187.43      204.73      3.02 o 
   2   3   3       37.07       40.09      0.53 o 
   3   3   3        3.72        2.95      0.34 o 
   4   3   3       16.73       17.14      0.66 o 
   5   3   3        0.23        0.14      0.18 o 
   6   3   3        1.31        0.66      0.82 o 
  -7   4   3        2.39        2.09      0.37 o 
  -6   4   3        7.22        6.93      0.14 o 
  -5   4   3       54.91       56.50      0.48 o 
  -4   4   3      117.03      114.23      1.58 o 
  -3   4   3        2.28        2.22      0.12 o 
  -2   4   3        3.55        2.75      0.40 o 
  -1   4   3        8.56        6.46      0.19 o 
   0   4   3       26.78       23.84      0.78 o 
   1   4   3      181.13      184.39      2.71 o 
   2   4   3       30.48       28.13      0.27 o 
   3   4   3       13.84       16.17      0.49 o 
   4   4   3        0.24        0.36      0.21 o 
   5   4   3        1.42        2.13      0.28 o 
  -7   5   3        0.46        0.96      0.38 o 
  -6   5   3        6.83        7.16      0.33 o 
  -5   5   3       40.36       42.69      0.45 o 
  -4   5   3      209.42      195.64      1.87 o 
  -3   5   3        3.15        3.27      0.61 o 
  -2   5   3      378.99      372.89      3.92 o 
  -1   5   3      120.28      116.40      1.34 o 
   0   5   3        7.52        6.82      0.46 o 
   1   5   3       28.04       27.02      1.12 o 
   2   5   3        0.19        0.19      0.07 o 
   3   5   3        4.95        5.43      0.33 o 
   4   5   3        6.67        6.19      0.67 o 
   5   5   3        0.09        0.01      0.25 o 
  -6   6   3        0.47        0.65      0.36 o 
  -5   6   3        2.95        2.22      0.19 o 
  -4   6   3       12.59       12.87      0.25 o 
  -3   6   3        5.37        5.78      0.27 o 
  -2   6   3        0.01       -0.07      0.23 o 
  -1   6   3       68.93       70.70      0.89 o 
   0   6   3        2.61        2.76      0.45 o 
   1   6   3       26.18       24.74      0.82 o 
   2   6   3       52.51       47.57      1.65 o 
   3   6   3        0.02       -0.01      0.24 o 
   4   6   3        0.31        0.44      0.34 o 
  -5   7   3        0.03        0.07      0.11 o 
  -4   7   3        0.04       -0.06      0.11 o 
  -3   7   3        8.93        8.78      0.26 o 
  -2   7   3        0.54        0.38      0.17 o 
  -1   7   3        0.42        0.41      0.36 o 
   0   7   3        3.57        4.71      0.53 o 
   1   7   3        8.19        6.34      0.63 o 
   2   7   3        5.63        7.46      0.70 o 
   3   7   3        1.33        2.35      0.38 o 
  -4   8   3        9.06       10.50      0.29 o 
  -3   8   3        9.45       11.54      0.50 o 
  -2   8   3        2.34        3.01      0.29 o 
  -1   8   3        1.20        1.95      0.47 o 
   0   8   3        0.05        0.08      0.64 o 
   1   8   3        9.27       10.19      0.80 o 
  -2  -9   4        0.02        0.17      0.21 o 
  -1  -9   4       12.44       12.29      1.17 o 
   0  -9   4        0.58        0.39      0.50 o 
   1  -9   4        1.45        1.18      0.40 o 
   2  -9   4        2.61        2.77      0.34 o 
   3  -9   4        2.70        1.57      1.25 o 
   4  -9   4        0.01        0.20      0.30 o 
  -3  -8   4       19.51       20.25      0.45 o 
  -2  -8   4        0.07        0.09      0.12 o 
  -1  -8   4       13.10       12.72      0.68 o 
   0  -8   4       35.96       36.72      1.96 o 
   1  -8   4        6.08        5.69      0.47 o 
   2  -8   4       34.62       32.49      0.94 o 
   3  -8   4        0.33        0.42      0.25 o 
   4  -8   4        3.14        2.58      0.30 o 
   5  -8   4       10.69       11.65      0.41 o 
  -4  -7   4        0.05        0.19      0.13 o 
  -3  -7   4        1.98        2.84      0.19 o 
  -2  -7   4       17.21       18.00      0.34 o 
  -1  -7   4        6.17        6.71      0.40 o 
   0  -7   4       28.00       29.84      0.67 o 
   1  -7   4       34.75       31.00      1.97 o 
   2  -7   4        0.01        0.21      0.25 o 
   3  -7   4       74.12       62.88      0.96 o 
   4  -7   4        3.42        4.34      0.51 o 
   5  -7   4        9.99       11.09      0.47 o 
   6  -7   4        5.24        8.02      0.36 o 
  -5  -6   4        0.07        0.14      0.16 o 
  -4  -6   4        3.39        3.04      0.41 o 
  -3  -6   4        2.24        2.45      0.36 o 
  -2  -6   4        1.59        1.89      0.22 o 
  -1  -6   4        0.46        0.52      0.45 o 
   0  -6   4        0.96        1.31      0.30 o 
   1  -6   4       16.92       16.29      0.50 o 
   2  -6   4       29.93       31.68      0.63 o 
   3  -6   4       42.66       36.52      0.91 o 
   4  -6   4       37.12       33.64      0.60 o 
   5  -6   4       32.91       30.76      1.66 o 
   6  -6   4       23.95       23.99      0.53 o 
  -6  -5   4        1.62        2.22      1.38 o 
  -5  -5   4        4.31        5.19      0.32 o 
  -4  -5   4        0.22        0.53      0.43 o 
  -3  -5   4       50.87       50.56      0.59 o 
  -2  -5   4       13.80       15.01      0.41 o 
  -1  -5   4      219.62      223.54      2.43 o 
   0  -5   4       26.24       30.38      0.68 o 
   1  -5   4       10.09       12.21      0.40 o 
   2  -5   4        0.01        0.13      0.23 o 
   3  -5   4        2.61        2.63      0.25 o 
   4  -5   4        6.80        5.37      0.35 o 
   5  -5   4        5.16        5.24      0.86 o 
   6  -5   4        1.29        0.81      0.20 o 
  -6  -4   4        2.64        3.29      0.44 o 
  -5  -4   4       17.18       15.25      0.31 o 
  -4  -4   4        5.28        5.54      0.21 o 
  -3  -4   4       81.37       81.64      1.05 o 
  -2  -4   4      142.26      141.68      1.27 o 
  -1  -4   4      313.47      334.81      3.37 o 
   0  -4   4        0.07        0.08      0.18 o 
   1  -4   4     1812.43     1948.37     37.64 o 
   2  -4   4      129.87      133.21      1.37 o 
   3  -4   4      194.01      182.55      2.36 o 
   4  -4   4      311.97      319.26      3.37 o 
   5  -4   4       25.43       26.07      0.91 o 
   6  -4   4       45.57       47.93      1.02 o 
   7  -4   4        0.83        0.68      0.23 o 
  -6  -3   4        1.39        1.65      0.17 o 
  -5  -3   4       19.92       20.80      0.29 o 
  -4  -3   4        9.67       13.13      0.27 o 
  -3  -3   4       68.14       63.24      0.75 o 
  -2  -3   4       12.05        9.62      0.21 o 
  -1  -3   4       46.41       39.38      0.56 o 
   0  -3   4       44.82       38.95      0.49 o 
   1  -3   4       18.81       15.60      0.31 o 
   2  -3   4      152.35      160.01      1.53 o 
   3  -3   4       58.68       52.16      0.66 o 
   4  -3   4      293.47      291.03      4.32 o 
   5  -3   4       12.21       11.74      0.34 o 
   6  -3   4        2.67        1.95      0.25 o 
   7  -3   4       12.60       13.96      0.29 o 
  -7  -2   4        6.52        6.98      0.19 o 
  -6  -2   4        1.40        1.73      0.12 o 
  -5  -2   4       56.33       62.51      0.57 o 
  -4  -2   4        2.14        2.39      0.16 o 
  -3  -2   4      194.48      204.81      1.62 o 
  -2  -2   4        3.00        3.00      0.11 o 
  -1  -2   4      508.55      558.98      4.41 o 
   0  -2   4       51.00       52.25      4.04 o 
   1  -2   4      364.64      405.41      3.88 o 
   2  -2   4       55.82       46.81      0.54 o 
   3  -2   4        5.71        6.48      0.21 o 
   4  -2   4        5.16        4.91      0.21 o 
   5  -2   4       44.52       42.02      0.57 o 
   6  -2   4       14.28       14.62      0.25 o 
   7  -2   4        4.97        4.80      0.21 o 
  -7  -1   4        0.55        0.31      0.09 o 
  -6  -1   4        1.88        2.37      0.14 o 
  -5  -1   4        2.29        2.08      0.12 o 
  -4  -1   4      497.96      550.46      5.71 o 
  -3  -1   4      115.65      103.41      0.77 o 
  -2  -1   4     1383.74     1450.01     11.21 o 
  -1  -1   4     4933.76     4374.44     76.31 o 
   0  -1   4        3.49        6.25      0.19 o 
   1  -1   4      978.47      988.85     10.18 o 
   2  -1   4        0.71        0.51      0.12 o 
   3  -1   4      281.02      269.11      2.65 o 
   4  -1   4        0.31        0.18      0.13 o 
   5  -1   4       18.76       18.92      0.27 o 
   6  -1   4       13.00       14.28      0.42 o 
   7  -1   4       13.27       11.09      0.63 o 
  -7   0   4        1.71        1.02      0.41 o 
  -6   0   4        0.52        0.51      0.10 o 
  -5   0   4        0.06        0.07      0.07 o 
  -4   0   4       71.50       64.71      0.48 o 
  -3   0   4        3.82        5.79      0.07 o 
  -2   0   4       76.18       82.56      2.24 o 
  -1   0   4      479.81      524.21      3.40 o 
   0   0   4     1140.99     1123.44      8.15 o 
   1   0   4      409.51      426.62      3.97 o 
   2   0   4      104.19      100.68      1.55 o 
   3   0   4      307.86      336.58      4.40 o 
   4   0   4      115.71      114.83      0.94 o 
   5   0   4        1.71        1.17      0.10 o 
   6   0   4        8.50        7.07      0.32 o 
   7   0   4        7.70        8.41      0.47 o 
  -7   1   4       20.26       21.83      0.63 o 
  -6   1   4       26.97       26.92      0.64 o 
  -5   1   4       67.96       64.76      0.96 o 
  -4   1   4       28.89       31.30      0.38 o 
  -3   1   4       31.82       34.66      0.69 o 
  -2   1   4      367.21      345.76      4.67 o 
  -1   1   4       88.77       72.74      0.49 o 
   0   1   4      166.31      195.49      1.97 o 
   1   1   4       75.11       70.64      3.60 o 
   2   1   4       26.96       29.10      0.49 o 
   3   1   4       10.81        9.30      0.31 o 
   4   1   4      139.46      139.08      1.27 o 
   5   1   4        1.26        1.26      0.09 o 
   6   1   4       14.79       13.57      0.53 o 
  -7   2   4        0.24        0.15      0.25 o 
  -6   2   4       11.51       10.52      0.26 o 
  -5   2   4       72.43       72.03      1.20 o 
  -4   2   4        0.09        0.04      0.05 o 
  -3   2   4       30.72       31.79      0.29 o 
  -2   2   4       19.90       17.97      0.36 o 
  -1   2   4     1510.85     1665.16     18.70 o 
   0   2   4        0.96        0.95      0.07 o 
   1   2   4      252.24      260.26      7.48 o 
   2   2   4       53.51       51.96      0.81 o 
   3   2   4       29.14       28.47      0.62 o 
   4   2   4       47.30       49.90      0.97 o 
   5   2   4        0.31        0.20      0.25 o 
   6   2   4        5.56        6.12      0.33 o 
  -7   3   4        5.28        4.64      0.42 o 
  -6   3   4       12.43       11.64      0.30 o 
  -5   3   4        0.01        0.11      0.03 o 
  -4   3   4       60.58       61.03      0.47 o 
  -3   3   4        8.56        6.34      0.10 o 
  -2   3   4       11.92       10.22      0.16 o 
  -1   3   4      859.64      903.92     13.61 o 
   0   3   4      977.36     1071.63     16.47 o 
   1   3   4      133.14      133.05      0.99 o 
   2   3   4      107.21      102.29      1.20 o 
   3   3   4      317.91      324.59      3.56 o 
   4   3   4       85.32       87.57      1.12 o 
   5   3   4        7.20        7.89      0.34 o 
   6   3   4        5.72        5.28      0.44 o 
  -7   4   4        8.35        9.41      0.54 o 
  -6   4   4        6.14        5.48      0.42 o 
  -5   4   4       26.98       23.73      0.24 o 
  -4   4   4      152.57      146.29      1.15 o 
  -3   4   4      108.01      102.62      0.97 o 
  -2   4   4       25.95       25.88      0.32 o 
  -1   4   4       51.74       53.66      0.88 o 
   0   4   4       46.83       52.74      0.91 o 
   1   4   4        3.66        4.16      0.55 o 
   2   4   4        0.74        0.21      0.17 o 
   3   4   4       33.67       34.60      0.59 o 
   4   4   4        0.00       -0.20      0.26 o 
   5   4   4        0.08        0.08      0.21 o 
  -6   5   4       10.39        8.20      0.52 o 
  -5   5   4       19.13       17.17      0.27 o 
  -4   5   4        7.04        7.15      0.18 o 
  -3   5   4        7.25        8.28      0.20 o 
  -2   5   4      351.02      349.31      3.72 o 
  -1   5   4       96.25       98.73      1.65 o 
   0   5   4        1.65        1.39      0.33 o 
   1   5   4       38.43       37.73      0.88 o 
   2   5   4        0.03        0.11      0.18 o 
   3   5   4       48.02       50.22      1.02 o 
   4   5   4        0.08        0.34      0.24 o 
  -6   6   4        0.11        0.20      0.53 o 
  -5   6   4        7.54        6.20      0.14 o 
  -4   6   4       25.12       23.43      0.32 o 
  -3   6   4       88.28       87.11      1.00 o 
  -2   6   4      120.84      123.75      1.53 o 
  -1   6   4       40.72       40.09      0.91 o 
   0   6   4       37.61       36.17      0.90 o 
   1   6   4        3.55        3.18      0.45 o 
   2   6   4       19.96       21.97      0.61 o 
   3   6   4        6.17        7.95      0.41 o 
   4   6   4        0.02        0.01      0.29 o 
  -5   7   4        0.49        0.29      0.10 o 
  -4   7   4        0.49        0.84      0.70 o 
  -3   7   4        6.05        6.48      0.24 o 
  -2   7   4        2.17        2.54      0.65 o 
  -1   7   4        6.82        6.12      0.83 o 
   0   7   4        0.96        0.72      0.41 o 
   1   7   4        1.01        2.12      0.51 o 
   2   7   4       34.84       36.56      0.78 o 
  -4   8   4        2.65        2.36      1.38 o 
  -3   8   4       12.23       14.48      0.58 o 
  -2   8   4        0.89        0.52      0.36 o 
  -1   8   4        1.64        1.86      0.78 o 
   0   8   4        0.06       -0.23      0.41 o 
   1   8   4        1.85        2.01      0.59 o 
  -2  -9   5        2.80        2.78      0.23 o 
  -1  -9   5        0.01       -0.06      0.28 o 
   0  -9   5        4.33        4.64      0.42 o 
   1  -9   5        2.08        1.85      0.35 o 
   2  -9   5        1.87        1.64      0.32 o 
   3  -9   5        0.04        0.02      0.22 o 
   4  -9   5        3.17        2.89      0.35 o 
  -3  -8   5        0.24        0.20      0.16 o 
  -2  -8   5        1.16        1.09      0.23 o 
  -1  -8   5        3.99        2.64      0.75 o 
   0  -8   5        9.21        8.25      0.49 o 
   1  -8   5       11.75        9.96      0.47 o 
   2  -8   5       13.62       13.22      0.69 o 
   3  -8   5        0.97        0.63      0.55 o 
   4  -8   5        3.72        2.91      0.31 o 
   5  -8   5        0.24        0.16      0.24 o 
  -4  -7   5        0.26        0.02      0.17 o 
  -3  -7   5        6.80        6.27      0.22 o 
  -2  -7   5        6.16        7.45      0.28 o 
  -1  -7   5        1.40        2.11      0.77 o 
   0  -7   5       37.32       35.05      1.47 o 
   1  -7   5        3.43        3.17      0.43 o 
   2  -7   5       54.09       45.59      0.78 o 
   3  -7   5       82.03       77.82      1.37 o 
   4  -7   5       45.24       42.93      0.75 o 
   5  -7   5        1.83        2.33      0.33 o 
  -5  -6   5        0.17        0.28      0.25 o 
  -4  -6   5        0.34        0.34      0.20 o 
  -3  -6   5        0.56        0.50      0.19 o 
  -2  -6   5       25.84       25.72      0.42 o 
  -1  -6   5       29.53       28.04      0.61 o 
   0  -6   5       17.68       15.70      0.50 o 
   1  -6   5       25.98       27.56      0.61 o 
   2  -6   5        0.86        0.43      0.30 o 
   3  -6   5       22.92       23.74      0.51 o 
   4  -6   5       38.07       35.70      0.69 o 
   5  -6   5        0.50        1.96      0.26 o 
   6  -6   5        1.59        1.09      0.28 o 
  -6  -5   5        6.40        5.44      0.22 o 
  -5  -5   5       38.61       41.39      1.13 o 
  -4  -5   5        1.23        0.29      0.14 o 
  -3  -5   5      170.26      178.90      1.72 o 
  -2  -5   5       34.33       36.51      1.04 o 
  -1  -5   5      312.59      306.71      3.33 o 
   0  -5   5      129.04      140.51      1.97 o 
   1  -5   5       75.29       82.44      1.16 o 
   2  -5   5       47.05       43.66      0.79 o 
   3  -5   5       39.24       39.07      0.71 o 
   4  -5   5       16.27       16.95      0.47 o 
   5  -5   5        0.50        0.56      0.20 o 
   6  -5   5        3.87        4.51      0.29 o 
  -6  -4   5        0.51        0.82      0.30 o 
  -5  -4   5        6.11        6.73      0.37 o 
  -4  -4   5        5.20        4.23      0.30 o 
  -3  -4   5        5.08        4.30      0.25 o 
  -2  -4   5       11.68        9.83      0.25 o 
  -1  -4   5      207.02      216.29      2.92 o 
   0  -4   5       78.40       82.24      0.95 o 
   1  -4   5       27.55       26.05      0.70 o 
   2  -4   5        2.61        3.16      0.26 o 
   3  -4   5       43.73       35.60      0.55 o 
   4  -4   5        6.55        5.90      0.48 o 
   5  -4   5       21.24       20.67      0.82 o 
   6  -4   5        0.75        1.19      0.22 o 
   7  -4   5        1.77        1.85      0.26 o 
  -6  -3   5        1.28        1.06      0.19 o 
  -5  -3   5        0.22        0.01      0.07 o 
  -4  -3   5        0.06        0.05      0.13 o 
  -3  -3   5       65.40       65.86      0.70 o 
  -2  -3   5      194.58      191.56      2.35 o 
  -1  -3   5       14.11       13.48      0.22 o 
   0  -3   5      120.04      114.45      1.14 o 
   1  -3   5        2.93        2.46      0.25 o 
   2  -3   5       30.29       24.61      0.36 o 
   3  -3   5        0.05        0.23      0.14 o 
   4  -3   5       44.88       46.08      0.63 o 
   5  -3   5       51.14       53.12      1.57 o 
   6  -3   5        3.26        3.35      0.24 o 
   7  -3   5        0.39        0.09      0.13 o 
  -7  -2   5        0.05        0.06      0.10 o 
  -6  -2   5        9.71        9.69      0.20 o 
  -5  -2   5        0.49        0.43      0.16 o 
  -4  -2   5       92.84       97.72      0.86 o 
  -3  -2   5        4.22        5.16      0.12 o 
  -2  -2   5       12.03        9.45      0.18 o 
  -1  -2   5      246.39      254.42      2.31 o 
   0  -2   5       77.31       54.76      0.55 o 
   1  -2   5       24.31       20.60      0.33 o 
   2  -2   5      108.00      115.20      1.78 o 
   3  -2   5        0.69        0.66      0.13 o 
   4  -2   5      137.41      127.62      1.35 o 
   5  -2   5       56.72       57.76      0.95 o 
   6  -2   5        1.81        1.82      0.26 o 
   7  -2   5        1.15        0.41      0.24 o 
  -7  -1   5        3.73        3.89      0.32 o 
  -6  -1   5        3.88        4.49      0.12 o 
  -5  -1   5        0.88        1.60      0.76 o 
  -4  -1   5       14.84       14.72      0.76 o 
  -3  -1   5        4.67        5.37      0.15 o 
  -2  -1   5       57.90       58.60      0.39 o 
  -1  -1   5      507.62      542.50      3.67 o 
   0  -1   5      142.04      134.95      1.51 o 
   1  -1   5      611.05      677.61      6.71 o 
   2  -1   5      200.37      185.07      1.73 o 
   3  -1   5       31.23       36.25      0.45 o 
   4  -1   5       39.32       41.81      1.07 o 
   5  -1   5       66.16       60.00      0.86 o 
   6  -1   5        0.01        0.29      0.10 o 
   7  -1   5        8.10        8.92      0.52 o 
  -7   0   5        1.09        1.29      0.29 o 
  -6   0   5        0.43        0.48      0.06 o 
  -5   0   5        0.25        0.18      0.05 o 
  -4   0   5        2.98        2.34      0.07 o 
  -3   0   5        3.57        2.63      0.17 o 
  -2   0   5        6.83        6.43      0.05 o 
  -1   0   5      389.99      390.67      3.02 o 
   0   0   5        6.24        8.12      0.09 o 
   1   0   5        0.04        0.66      0.05 o 
   2   0   5      937.28     1112.65     12.23 o 
   3   0   5      227.95      228.29      2.28 o 
   4   0   5       33.22       35.92      0.34 o 
   5   0   5       39.31       34.53      0.63 o 
   6   0   5       52.99       47.06      1.03 o 
  -7   1   5       21.92       22.92      0.99 o 
  -6   1   5        6.91        6.40      0.55 o 
  -5   1   5        1.25        1.21      0.26 o 
  -4   1   5        0.44        0.92      0.26 o 
  -3   1   5        2.53        2.53      0.20 o 
  -2   1   5      322.25      372.22      4.72 o 
  -1   1   5      210.17      211.45      2.21 o 
   0   1   5      200.36      221.66      3.17 o 
   1   1   5        5.32        7.70      0.11 o 
   2   1   5       57.45       57.31      0.85 o 
   3   1   5      116.25      112.28      1.67 o 
   4   1   5       58.46       55.58      1.00 o 
   5   1   5        0.34        0.51      0.43 o 
   6   1   5        5.80        6.11      0.69 o 
  -7   2   5        0.52        0.60      0.30 o 
  -6   2   5       89.27       88.79      1.93 o 
  -5   2   5        6.28        6.95      0.37 o 
  -4   2   5      110.68      113.59      1.71 o 
  -3   2   5      577.32      643.83      9.51 o 
  -2   2   5     1294.52     1405.52     12.47 o 
  -1   2   5        0.06        0.59      0.08 o 
   0   2   5      796.89      930.12      9.56 o 
   1   2   5      349.88      388.69      5.32 o 
   2   2   5      103.70       85.62      1.27 o 
   3   2   5      180.21      177.38      2.99 o 
   4   2   5        9.41       11.19      0.71 o 
   5   2   5       16.47       17.08      0.85 o 
   6   2   5        1.06        0.63      0.41 o 
  -7   3   5        0.81        0.43      0.50 o 
  -6   3   5       13.08       13.51      0.80 o 
  -5   3   5       51.07       49.05      0.97 o 
  -4   3   5       47.63       43.11      0.41 o 
  -3   3   5       36.44       32.41      0.38 o 
  -2   3   5      146.79      139.73      1.40 o 
  -1   3   5       13.07       16.37      0.31 o 
   0   3   5       12.71       14.43      0.20 o 
   1   3   5        2.97        4.05      0.16 o 
   2   3   5        7.02        7.24      0.33 o 
   3   3   5        1.84        2.59      0.27 o 
   4   3   5        0.02       -0.01      0.16 o 
   5   3   5        1.26        0.79      0.28 o 
  -7   4   5        0.06        0.09      0.30 o 
  -6   4   5        9.83        9.36      0.51 o 
  -5   4   5       14.78       14.29      0.50 o 
  -4   4   5      121.66      111.84      1.69 o 
  -3   4   5       11.71       11.06      0.24 o 
  -2   4   5       23.59       20.37      0.31 o 
  -1   4   5       31.50       36.51      0.67 o 
   0   4   5       24.28       25.48      0.60 o 
   1   4   5       35.09       42.03      0.55 o 
   2   4   5        8.28        7.74      0.38 o 
   3   4   5        0.05        0.17      0.24 o 
   4   4   5        0.07       -0.03      0.20 o 
   5   4   5        0.04        0.01      0.21 o 
  -6   5   5        0.00       -0.09      0.28 o 
  -5   5   5       80.77       76.94      1.34 o 
  -4   5   5        0.01        0.06      0.07 o 
  -3   5   5        0.84        0.69      0.21 o 
  -2   5   5       43.57       42.85      0.88 o 
  -1   5   5       12.44       10.81      0.46 o 
   0   5   5       15.75       16.84      0.56 o 
   1   5   5       21.65       18.85      1.17 o 
   2   5   5        0.37        0.34      0.26 o 
   3   5   5        0.50        0.88      0.33 o 
   4   5   5        0.18        0.49      0.34 o 
  -6   6   5        3.08        3.45      0.46 o 
  -5   6   5        5.99        5.98      0.45 o 
  -4   6   5        1.25        1.74      0.16 o 
  -3   6   5        1.33        1.20      0.26 o 
  -2   6   5       14.49       12.94      0.79 o 
  -1   6   5        6.16        6.17      0.45 o 
   0   6   5       89.56       88.79      1.65 o 
   1   6   5        4.71        3.84      0.16 o 
   2   6   5        4.81        6.09      0.54 o 
   3   6   5        2.52        2.37      0.34 o 
  -4   7   5        1.16        0.05      0.26 o 
  -3   7   5        0.31       -0.06      0.36 o 
  -2   7   5        0.06        0.01      0.25 o 
  -1   7   5        0.66        0.64      0.35 o 
   0   7   5        5.44        5.79      0.55 o 
   1   7   5        5.65        5.38      0.60 o 
   2   7   5        3.95        3.85      0.46 o 
  -3   8   5        1.73       -0.06      0.26 o 
  -2   8   5        9.23       10.00      0.60 o 
  -1   8   5        6.87        8.88      0.64 o 
   0   8   5        7.10        9.28      0.71 o 
  -2  -9   6        0.27        0.15      0.17 o 
  -1  -9   6       31.80       29.73      1.59 o 
   0  -9   6       12.07       12.07      0.65 o 
   1  -9   6        3.07        2.68      0.37 o 
   2  -9   6        1.55        1.10      0.33 o 
   3  -9   6        0.51        0.30      0.28 o 
  -3  -8   6        0.20        0.04      0.12 o 
  -2  -8   6        2.13        1.22      0.32 o 
  -1  -8   6       16.06       16.42      0.65 o 
   0  -8   6       64.60       61.48      2.15 o 
   1  -8   6       18.85       18.60      0.90 o 
   2  -8   6       65.44       62.23      2.06 o 
   3  -8   6        0.67        0.37      0.27 o 
   4  -8   6        4.00        4.21      0.36 o 
   5  -8   6        5.40        5.51      0.43 o 
  -4  -7   6        1.61        1.64      0.92 o 
  -3  -7   6        0.50        0.48      0.18 o 
  -2  -7   6        8.72        9.05      0.32 o 
  -1  -7   6        0.09       -0.15      0.24 o 
   0  -7   6        0.55        0.23      0.31 o 
   1  -7   6       15.55       16.40      0.51 o 
   2  -7   6       22.18       18.31      0.60 o 
   3  -7   6       28.22       23.71      0.86 o 
   4  -7   6       25.06       24.78      0.83 o 
   5  -7   6       11.31       14.21      0.47 o 
  -5  -6   6       14.66       17.53      0.42 o 
  -4  -6   6        1.53        0.59      0.43 o 
  -3  -6   6       19.18       21.17      0.35 o 
  -2  -6   6       33.78       31.93      0.44 o 
  -1  -6   6        0.30        0.14      0.24 o 
   0  -6   6       10.08       10.39      0.46 o 
   1  -6   6        8.35       10.00      0.90 o 
   2  -6   6        9.31        9.51      0.52 o 
   3  -6   6       21.05       19.86      0.76 o 
   4  -6   6        4.31        5.51      0.33 o 
   5  -6   6        4.92        4.79      0.38 o 
   6  -6   6       18.13       17.89      0.50 o 
  -6  -5   6        0.80        0.85      0.20 o 
  -5  -5   6        2.58        1.10      0.88 o 
  -4  -5   6        2.23        2.56      0.26 o 
  -3  -5   6        2.90        3.23      0.21 o 
  -2  -5   6      139.09      143.45      1.47 o 
  -1  -5   6        8.53        8.01      0.67 o 
   0  -5   6        0.70        0.12      0.22 o 
   1  -5   6        0.12        0.13      0.22 o 
   2  -5   6        1.91        2.83      0.29 o 
   3  -5   6       22.78       24.91      0.84 o 
   4  -5   6       70.05       69.35      1.05 o 
   5  -5   6        5.17        6.01      0.54 o 
   6  -5   6        0.11        0.25      0.24 o 
  -6  -4   6        1.13        0.75      0.15 o 
  -5  -4   6        4.34        4.41      0.26 o 
  -4  -4   6        2.24        1.94      0.36 o 
  -3  -4   6       56.10       53.64      0.85 o 
  -2  -4   6       12.25       12.75      0.23 o 
  -1  -4   6       31.46       30.46      0.64 o 
   0  -4   6      207.63      216.32      2.22 o 
   1  -4   6       23.77       24.46      0.54 o 
   2  -4   6       48.68       50.84      0.69 o 
   3  -4   6       13.61       13.99      0.43 o 
   4  -4   6       62.72       61.98      1.27 o 
   5  -4   6       31.57       30.87      0.55 o 
   6  -4   6       21.61       23.54      0.59 o 
  -6  -3   6        6.46        5.24      0.24 o 
  -5  -3   6        0.72        0.93      0.10 o 
  -4  -3   6        1.06        0.86      0.16 o 
  -3  -3   6      103.35      104.11      0.94 o 
  -2  -3   6       15.39       20.64      0.27 o 
  -1  -3   6       46.57       41.48      0.40 o 
   0  -3   6       56.68       47.28      0.57 o 
   1  -3   6       42.46       41.90      0.52 o 
   2  -3   6        5.18        4.54      0.24 o 
   3  -3   6      113.72      114.52      1.32 o 
   4  -3   6        8.94        9.17      0.39 o 
   5  -3   6       87.02       86.96      1.08 o 
   6  -3   6        1.83        1.64      0.24 o 
  -7  -2   6        0.50        0.56      0.21 o 
  -6  -2   6        8.23        7.15      0.16 o 
  -5  -2   6        0.95        0.88      0.11 o 
  -4  -2   6       20.53       22.16      0.28 o 
  -3  -2   6       58.37       53.34      0.39 o 
  -2  -2   6      987.33     1068.51      8.22 o 
  -1  -2   6     1545.38     1615.65     15.04 o 
   0  -2   6       49.57       51.73      0.58 o 
   1  -2   6      265.24      293.81      2.78 o 
   2  -2   6      242.53      255.81      2.47 o 
   3  -2   6       20.54       16.15      0.31 o 
   4  -2   6        0.25       -0.02      0.14 o 
   5  -2   6       52.82       49.42      1.29 o 
   6  -2   6       14.38       13.74      0.45 o 
  -7  -1   6        2.89        3.37      0.52 o 
  -6  -1   6        0.05        0.16      0.07 o 
  -5  -1   6        6.95        5.33      0.11 o 
  -4  -1   6       58.40       56.31      0.42 o 
  -3  -1   6       52.77       51.93      0.47 o 
  -2  -1   6       11.85       13.04      0.16 o 
  -1  -1   6      408.63      440.32      2.91 o 
   0  -1   6      231.13      267.88      4.58 o 
   1  -1   6     1347.89     1441.50     17.51 o 
   2  -1   6      411.63      497.30      5.06 o 
   3  -1   6       30.78       35.01      2.03 o 
   4  -1   6        4.27        2.67      0.22 o 
   5  -1   6       41.71       40.58      0.83 o 
   6  -1   6       18.70       16.25      0.33 o 
  -7   0   6       20.86       19.76      0.65 o 
  -6   0   6       11.47       10.74      1.30 o 
  -5   0   6        8.95        7.32      0.61 o 
  -4   0   6        7.54        6.69      0.33 o 
  -3   0   6      128.83      114.77      1.25 o 
  -2   0   6       21.59       18.26      0.13 o 
  -1   0   6      252.72      262.43      3.55 o 
   0   0   6       48.98       43.05      0.39 o 
   1   0   6      293.30      313.06      2.94 o 
   2   0   6      179.26      161.45      2.38 o 
   3   0   6      124.23      123.51      1.30 o 
   4   0   6       30.78       27.41      0.53 o 
   5   0   6       14.79       14.49      0.69 o 
   6   0   6        3.67        5.92      0.45 o 
  -7   1   6       24.24       24.06      0.77 o 
  -6   1   6      111.95      114.68      2.02 o 
  -5   1   6        0.15        0.15      0.36 o 
  -4   1   6      605.10      640.24      9.84 o 
  -3   1   6       50.71       53.01      0.85 o 
  -2   1   6      200.60      225.39      4.01 o 
  -1   1   6       92.17       97.38      0.82 o 
   0   1   6       66.81       61.73      0.68 o 
   1   1   6      111.37      108.36      2.05 o 
   2   1   6        6.88        4.16      0.25 o 
   3   1   6        4.30        3.27      0.50 o 
   4   1   6       12.49       11.96      0.46 o 
   5   1   6        3.57        3.65      0.37 o 
   6   1   6        0.69        0.88      0.34 o 
  -7   2   6        1.07        1.02      0.35 o 
  -6   2   6        5.19        5.02      0.44 o 
  -5   2   6        3.14        3.96      0.54 o 
  -4   2   6       15.16       13.64      0.45 o 
  -3   2   6        8.33       10.73      0.37 o 
  -2   2   6      476.93      527.75      4.11 o 
  -1   2   6       11.10        7.97      0.12 o 
   0   2   6       16.38       10.67      0.15 o 
   1   2   6       50.20       53.49      0.81 o 
   2   2   6        0.10        0.16      0.33 o 
   3   2   6       67.79       66.65      1.22 o 
   4   2   6        1.76        2.70      0.34 o 
   5   2   6        5.10        5.11      0.43 o 
   6   2   6        8.86       10.63      0.45 o 
  -7   3   6        2.84        2.13      0.41 o 
  -6   3   6       11.61       12.35      0.55 o 
  -5   3   6        4.98        5.29      0.62 o 
  -4   3   6       38.71       37.10      0.77 o 
  -3   3   6        4.71        5.34      0.11 o 
  -2   3   6       19.68       20.91      0.23 o 
  -1   3   6       19.97       26.51      0.26 o 
   0   3   6        0.51        0.15      0.09 o 
   1   3   6       28.39       29.67      0.54 o 
   2   3   6        5.29        4.41      0.25 o 
   3   3   6        1.77        1.60      0.23 o 
   4   3   6       23.74       23.09      0.51 o 
   5   3   6        8.94       10.61      0.43 o 
  -7   4   6        2.23        1.64      0.42 o 
  -6   4   6        0.42        0.64      0.54 o 
  -5   4   6        1.72        1.69      0.34 o 
  -4   4   6        0.34        0.65      0.11 o 
  -3   4   6       52.51       52.38      0.91 o 
  -2   4   6       61.67       60.25      1.09 o 
  -1   4   6       32.78       33.25      0.48 o 
   0   4   6       16.02       12.89      0.18 o 
   1   4   6       24.50       20.31      0.27 o 
   2   4   6        2.93        3.70      0.33 o 
   3   4   6       21.80       23.72      0.62 o 
   4   4   6       14.63       16.00      0.57 o 
  -6   5   6        0.46        0.65      0.34 o 
  -5   5   6        9.69        9.29      0.51 o 
  -4   5   6       20.40       19.93      0.35 o 
  -3   5   6       35.94       30.51      0.57 o 
  -2   5   6      175.03      168.03      1.91 o 
  -1   5   6       12.19        8.86      0.28 o 
   0   5   6       78.58       68.91      2.40 o 
   1   5   6        2.35        1.85      0.08 o 
   2   5   6       10.42       10.45      0.38 o 
   3   5   6        2.05        2.21      0.34 o 
   4   5   6       15.99       17.73      0.66 o 
  -5   6   6        2.57        2.26      0.38 o 
  -4   6   6        0.80        0.30      0.43 o 
  -3   6   6        2.42        1.97      0.18 o 
  -2   6   6        1.73        1.43      0.18 o 
  -1   6   6       16.20       12.09      0.64 o 
   0   6   6        0.29        0.39      0.23 o 
   1   6   6       48.47       42.36      1.38 o 
   2   6   6        8.19        9.18      0.42 o 
   3   6   6        1.40        1.55      0.34 o 
  -4   7   6        3.50        3.54      0.26 o 
  -3   7   6        4.61        5.81      0.25 o 
  -2   7   6        8.20        8.47      0.30 o 
  -1   7   6        1.64        1.83      0.16 o 
   0   7   6        2.48        2.64      0.34 o 
   1   7   6       14.16       15.20      0.50 o 
  -2   8   6        0.55        0.20      0.33 o 
  -1   8   6        1.14        2.10      0.51 o 
  -2  -9   7        0.13        0.12      0.18 o 
  -1  -9   7        0.03       -0.08      0.29 o 
   0  -9   7        4.98        5.61      0.67 o 
   1  -9   7        1.11        1.07      0.41 o 
   2  -9   7        0.13        0.06      0.30 o 
   3  -9   7        2.23        2.05      0.37 o 
  -3  -8   7        0.04        0.07      0.14 o 
  -2  -8   7       16.82       16.13      0.38 o 
  -1  -8   7       22.10       24.65      1.28 o 
   0  -8   7        5.82        5.71      0.44 o 
   1  -8   7        1.11        1.70      0.79 o 
   2  -8   7        3.64        4.14      0.40 o 
   3  -8   7        1.35        2.48      0.35 o 
   4  -8   7        0.00       -0.04      0.24 o 
  -4  -7   7        1.94        2.17      1.25 o 
  -3  -7   7        1.89        1.28      0.40 o 
  -2  -7   7        4.20        5.24      0.25 o 
  -1  -7   7       50.48       46.06      1.99 o 
   0  -7   7        5.35        5.01      0.45 o 
   1  -7   7        7.14        5.38      0.53 o 
   2  -7   7        5.39        5.96      0.82 o 
   3  -7   7        5.69        3.96      0.44 o 
   4  -7   7        5.54        6.94      0.46 o 
   5  -7   7        7.08        7.35      0.41 o 
  -5  -6   7        1.60        0.89      0.60 o 
  -4  -6   7        0.09        0.17      0.27 o 
  -3  -6   7        0.00        0.47      0.21 o 
  -2  -6   7        2.85        3.34      0.30 o 
  -1  -6   7       33.31       32.63      0.65 o 
   0  -6   7       11.05       11.26      0.54 o 
   1  -6   7        0.75        0.92      0.39 o 
   2  -6   7       21.98       22.66      0.55 o 
   3  -6   7        0.43        0.36      0.24 o 
   4  -6   7        0.03        0.36      0.26 o 
   5  -6   7       26.27       28.69      0.61 o 
   6  -6   7        6.49        6.70      0.50 o 
  -5  -5   7        2.01        3.01      0.23 o 
  -4  -5   7        2.83        3.67      0.24 o 
  -3  -5   7        1.98        2.20      0.16 o 
  -2  -5   7      128.41      126.45      1.23 o 
  -1  -5   7        5.96        4.92      0.34 o 
   0  -5   7        4.90        4.64      0.35 o 
   1  -5   7        8.95       10.93      0.41 o 
   2  -5   7        1.52        1.06      0.31 o 
   3  -5   7        8.46        9.55      0.38 o 
   4  -5   7      108.59      109.32      1.52 o 
   5  -5   7       10.26       11.13      0.39 o 
   6  -5   7        2.58        3.50      0.55 o 
  -6  -4   7        0.81        0.77      0.14 o 
  -5  -4   7        1.70        1.63      0.19 o 
  -4  -4   7        7.93        7.51      0.25 o 
  -3  -4   7        4.37        4.46      0.21 o 
  -2  -4   7      122.15      118.86      1.04 o 
  -1  -4   7        0.23        0.67      0.44 o 
   0  -4   7      210.42      210.93      2.31 o 
   1  -4   7       63.97       64.25      0.91 o 
   2  -4   7      278.81      272.31      3.18 o 
   3  -4   7      645.70      681.14     17.14 o 
   4  -4   7       43.50       43.61      0.69 o 
   5  -4   7        0.25        0.01      0.19 o 
   6  -4   7       10.98       13.00      0.49 o 
  -6  -3   7        0.20        0.29      0.09 o 
  -5  -3   7        3.42        2.65      0.22 o 
  -4  -3   7       84.61       83.98      1.13 o 
  -3  -3   7       22.85       19.19      0.37 o 
  -2  -3   7      224.97      241.88      1.94 o 
  -1  -3   7       33.61       36.95      0.37 o 
   0  -3   7       52.09       59.20      0.67 o 
   1  -3   7       11.32       10.93      0.28 o 
   2  -3   7        8.35        9.23      0.28 o 
   3  -3   7       61.73       61.60      0.78 o 
   4  -3   7      303.22      298.24      4.03 o 
   5  -3   7       37.47       37.70      0.84 o 
   6  -3   7       11.11       10.57      0.38 o 
  -7  -2   7        1.04        0.78      0.25 o 
  -6  -2   7        0.04        0.09      0.08 o 
  -5  -2   7       13.96       13.85      0.22 o 
  -4  -2   7        2.28        2.17      0.16 o 
  -3  -2   7       48.17       46.58      0.40 o 
  -2  -2   7      271.13      269.38      2.55 o 
  -1  -2   7      500.41      549.29      4.55 o 
   0  -2   7       56.17       63.17      0.51 o 
   1  -2   7      318.96      344.83      3.36 o 
   2  -2   7      177.85      168.44      1.74 o 
   3  -2   7        2.47        2.63      0.20 o 
   4  -2   7       76.54       76.73      1.49 o 
   5  -2   7       28.73       30.46      0.73 o 
   6  -2   7        0.61        0.45      0.26 o 
  -7  -1   7        0.11        0.37      0.26 o 
  -6  -1   7        2.60        1.97      0.11 o 
  -5  -1   7        5.82        6.40      0.11 o 
  -4  -1   7       11.70        9.83      0.14 o 
  -3  -1   7      245.68      249.40      4.11 o 
  -2  -1   7      178.75      185.70      2.20 o 
  -1  -1   7        0.04        0.03      0.06 o 
   0  -1   7      349.95      344.72      2.62 o 
   1  -1   7      485.80      546.29      6.70 o 
   2  -1   7       60.02       81.20      0.91 o 
   3  -1   7       17.43       19.44      0.35 o 
   4  -1   7       12.48       12.01      0.32 o 
   5  -1   7       22.01       20.36      0.54 o 
   6  -1   7        3.60        3.86      0.41 o 
  -7   0   7       16.41       17.01      0.65 o 
  -6   0   7       13.12       15.09      0.55 o 
  -5   0   7       15.63       17.27      0.73 o 
  -4   0   7        6.79        7.87      0.27 o 
  -3   0   7      232.40      228.48      3.48 o 
  -2   0   7       30.71       34.57      0.23 o 
  -1   0   7       97.64       99.62      0.69 o 
   0   0   7        3.19        3.50      0.35 o 
   1   0   7      230.29      249.86      2.95 o 
   2   0   7        0.15        0.36      0.08 o 
   3   0   7        2.93        2.90      0.28 o 
   4   0   7        3.68        3.17      0.24 o 
   5   0   7        4.70        4.47      0.37 o 
   6   0   7        1.57        0.80      0.36 o 
  -7   1   7        4.66        5.58      0.47 o 
  -6   1   7        0.19        0.11      0.44 o 
  -5   1   7        0.55        0.82      0.27 o 
  -4   1   7      170.06      174.65      2.70 o 
  -3   1   7       42.45       43.39      0.77 o 
  -2   1   7       33.04       36.27      0.32 o 
  -1   1   7        0.39        1.89      0.08 o 
   0   1   7       82.01       83.03      0.62 o 
   1   1   7       10.35       11.63      0.13 o 
   2   1   7       60.06       61.26      1.17 o 
   3   1   7       70.61       76.02      1.30 o 
   4   1   7       20.86       21.88      0.87 o 
   5   1   7        0.98        1.40      0.34 o 
   6   1   7        1.22        1.85      0.42 o 
  -7   2   7        1.34        1.14      0.36 o 
  -6   2   7        2.29        2.47      0.61 o 
  -5   2   7        2.00        2.50      0.33 o 
  -4   2   7       81.25       76.95      1.29 o 
  -3   2   7       41.05       43.17      0.76 o 
  -2   2   7        7.02        6.63      0.17 o 
  -1   2   7       13.38       11.69      0.21 o 
   0   2   7       10.99       11.30      0.16 o 
   1   2   7        7.34        6.12      0.28 o 
   2   2   7       18.04       15.00      0.50 o 
   3   2   7      197.31      196.80      3.09 o 
   4   2   7        5.14        4.13      0.61 o 
   5   2   7        1.84        2.39      0.39 o 
  -7   3   7        4.13        4.70      0.49 o 
  -6   3   7        1.30        1.78      0.37 o 
  -5   3   7       31.94       32.24      0.80 o 
  -4   3   7       11.06       10.39      0.42 o 
  -3   3   7        7.31       10.04      0.38 o 
  -2   3   7       13.17       16.44      0.20 o 
  -1   3   7       21.60       20.42      0.26 o 
   0   3   7       16.45       15.59      0.18 o 
   1   3   7        4.48        3.32      0.09 o 
   2   3   7      249.05      248.73      3.81 o 
   3   3   7       17.28       19.07      0.63 o 
   4   3   7       19.39       21.29      0.51 o 
   5   3   7        1.81        1.69      0.39 o 
  -6   4   7        4.11        3.58      0.44 o 
  -5   4   7        9.21        7.39      0.70 o 
  -4   4   7        8.14        9.32      0.40 o 
  -3   4   7      291.63      284.37      2.30 o 
  -2   4   7      193.00      197.04      1.62 o 
  -1   4   7        0.06        0.21      0.12 o 
   0   4   7        0.22        0.22      0.09 o 
   1   4   7       26.92       26.28      0.28 o 
   2   4   7       62.71       64.36      0.99 o 
   3   4   7        2.95        3.49      0.30 o 
   4   4   7        0.25        0.22      0.24 o 
  -6   5   7        0.87        0.96      0.62 o 
  -5   5   7        3.72        4.67      0.42 o 
  -4   5   7        6.32        6.70      0.13 o 
  -3   5   7       18.64       24.45      0.38 o 
  -2   5   7       41.50       38.01      0.65 o 
  -1   5   7       47.28       42.07      0.63 o 
   0   5   7      101.67       90.09      1.99 o 
   1   5   7        0.39        0.15      0.05 o 
   2   5   7        0.07        0.19      0.23 o 
   3   5   7        0.36        0.34      0.29 o 
  -4   6   7        7.71        7.85      0.21 o 
  -3   6   7        1.90        2.54      0.19 o 
  -2   6   7        6.81        6.61      0.27 o 
  -1   6   7       38.68       39.65      0.87 o 
   0   6   7       12.22       12.29      0.44 o 
   1   6   7        0.01        0.05      0.19 o 
   2   6   7       13.52       13.52      0.48 o 
  -3   7   7        1.53        2.29      0.30 o 
  -2   7   7        1.49        1.38      0.34 o 
  -1   7   7        0.00       -0.02      0.18 o 
   0   7   7        0.00       -0.03      0.21 o 
   1   7   7        1.53        2.02      0.36 o 
  -1  -9   8        0.17        0.31      0.32 o 
   0  -9   8       10.95       10.89      0.54 o 
   1  -9   8        0.15        0.19      0.29 o 
   2  -9   8        3.32        2.99      0.51 o 
   3  -9   8       13.85       12.37      0.56 o 
  -3  -8   8        2.35        0.60      0.59 o 
  -2  -8   8        0.03        0.19      0.19 o 
  -1  -8   8        0.32        0.21      0.28 o 
   0  -8   8        3.20        3.70      0.39 o 
   1  -8   8        4.91        5.07      0.42 o 
   2  -8   8        0.01       -0.03      0.22 o 
   3  -8   8        0.21        0.14      0.27 o 
   4  -8   8        4.04        4.49      0.42 o 
  -4  -7   8        0.11        0.41      0.19 o 
  -3  -7   8        0.05       -0.04      0.15 o 
  -2  -7   8       53.75       52.80      0.74 o 
  -1  -7   8        2.28        2.22      0.32 o 
   0  -7   8       15.02       14.58      0.50 o 
   1  -7   8       14.60       12.26      0.47 o 
   2  -7   8        5.38        4.56      0.45 o 
   3  -7   8       22.39       21.14      0.64 o 
   4  -7   8        3.49        4.98      0.49 o 
   5  -7   8       14.75       16.71      0.55 o 
  -5  -6   8        0.65        0.57      0.59 o 
  -4  -6   8        2.61        3.28      0.92 o 
  -3  -6   8       13.14       11.66      0.28 o 
  -2  -6   8        0.14        0.10      0.14 o 
  -1  -6   8       11.95       11.49      0.42 o 
   0  -6   8       17.67       18.37      0.52 o 
   1  -6   8       10.06        9.19      0.43 o 
   2  -6   8       23.99       23.32      0.55 o 
   3  -6   8       19.53       19.08      0.51 o 
   4  -6   8       17.34       18.27      0.63 o 
   5  -6   8        3.10        3.60      0.34 o 
  -5  -5   8        1.24        0.87      0.20 o 
  -4  -5   8       38.82       40.96      0.55 o 
  -3  -5   8        7.01        7.41      0.29 o 
  -2  -5   8       54.51       59.24      0.68 o 
  -1  -5   8        8.40        9.16      0.28 o 
   0  -5   8      378.85      368.22      4.23 o 
   1  -5   8       62.17       60.01      1.01 o 
   2  -5   8      474.09      476.03      7.49 o 
   3  -5   8       36.50       37.37      0.69 o 
   4  -5   8        1.59        1.71      0.35 o 
   5  -5   8       36.53       40.70      0.86 o 
   6  -5   8        1.06        1.16      0.29 o 
  -6  -4   8        1.42        1.84      0.22 o 
  -5  -4   8        0.05        0.08      0.17 o 
  -4  -4   8       15.62       15.34      0.34 o 
  -3  -4   8       44.85       41.99      0.50 o 
  -2  -4   8       32.97       36.23      0.47 o 
  -1  -4   8        5.52        6.93      0.20 o 
   0  -4   8        0.30        0.26      0.22 o 
   1  -4   8        6.88        7.36      0.65 o 
   2  -4   8      338.08      336.06      3.63 o 
   3  -4   8      327.72      323.83      3.64 o 
   4  -4   8       45.53       43.48      0.97 o 
   5  -4   8        7.59        7.07      0.41 o 
   6  -4   8       18.73       18.72      0.72 o 
  -6  -3   8        2.30        2.36      0.13 o 
  -5  -3   8        4.66        4.86      0.21 o 
  -4  -3   8       18.95       15.49      0.51 o 
  -3  -3   8        0.09        0.20      0.11 o 
  -2  -3   8        0.00        0.01      0.13 o 
  -1  -3   8       25.08       28.74      0.40 o 
   0  -3   8      118.03      110.04      1.21 o 
   1  -3   8       48.47       51.12      0.63 o 
   2  -3   8       50.99       50.42      0.68 o 
   3  -3   8      166.90      157.19      1.73 o 
   4  -3   8        0.66        0.75      0.23 o 
   5  -3   8       31.40       30.83      1.25 o 
   6  -3   8        2.40        2.64      0.37 o 
  -7  -2   8        0.08       -0.01      0.19 o 
  -6  -2   8        7.63        7.68      0.39 o 
  -5  -2   8       23.75       25.18      0.48 o 
  -4  -2   8        9.99        8.63      0.29 o 
  -3  -2   8       80.29       81.32      0.61 o 
  -2  -2   8      110.33      101.80      1.08 o 
  -1  -2   8      412.69      443.89      3.58 o 
   0  -2   8       12.90       17.61      0.43 o 
   1  -2   8        0.34        0.16      0.16 o 
   2  -2   8       64.51       57.30      0.95 o 
   3  -2   8       15.06       16.26      0.42 o 
   4  -2   8       27.24       26.32      0.48 o 
   5  -2   8        4.18        2.91      0.28 o 
   6  -2   8        5.00        6.80      0.36 o 
  -7  -1   8        0.45        0.85      0.32 o 
  -6  -1   8        2.96        2.82      0.54 o 
  -5  -1   8        1.53        2.07      0.05 o 
  -4  -1   8       65.16       62.85      0.85 o 
  -3  -1   8        0.10        0.20      0.14 o 
  -2  -1   8        6.22        7.32      0.14 o 
  -1  -1   8      215.59      210.36      1.93 o 
   0  -1   8        9.19       13.72      0.20 o 
   1  -1   8        0.00        0.72      0.09 o 
   2  -1   8        6.43        4.40      0.20 o 
   3  -1   8       18.91       16.69      0.53 o 
   4  -1   8        1.35        0.56      0.32 o 
   5  -1   8       44.92       39.32      0.75 o 
   6  -1   8        0.15        0.18      0.51 o 
  -7   0   8        4.52        4.73      0.72 o 
  -6   0   8       24.15       26.78      0.77 o 
  -5   0   8        7.24        7.50      0.41 o 
  -4   0   8        3.13        3.27      0.23 o 
  -3   0   8       63.44       61.57      0.71 o 
  -2   0   8       20.41       22.40      0.17 o 
  -1   0   8        5.37        4.48      0.12 o 
   0   0   8       77.95       70.04      0.53 o 
   1   0   8        9.71        8.45      0.15 o 
   2   0   8        0.39        0.47      0.08 o 
   3   0   8        0.26        0.42      0.09 o 
   4   0   8       53.01       48.83      1.47 o 
   5   0   8        0.17        0.21      0.28 o 
   6   0   8        1.75        2.08      0.43 o 
  -7   1   8        2.65        3.91      0.74 o 
  -6   1   8        2.49        2.66      0.38 o 
  -5   1   8       17.46       17.85      0.58 o 
  -4   1   8       12.17       12.77      0.71 o 
  -3   1   8       28.63       29.92      0.60 o 
  -2   1   8       51.11       50.46      0.58 o 
  -1   1   8       81.89       87.81      0.68 o 
   0   1   8       73.60       71.95      0.55 o 
   1   1   8       10.13        7.87      0.15 o 
   2   1   8       55.21       47.66      0.45 o 
   3   1   8       36.59       40.05      1.15 o 
   4   1   8       11.14       10.21      0.49 o 
   5   1   8        0.55        0.59      0.53 o 
  -7   2   8        0.02        0.09      0.50 o 
  -6   2   8        4.93        4.76      0.45 o 
  -5   2   8       43.41       44.97      0.98 o 
  -4   2   8        3.76        3.34      0.32 o 
  -3   2   8       54.39       55.10      1.13 o 
  -2   2   8        2.81        2.36      0.16 o 
  -1   2   8      489.98      522.97      6.96 o 
   0   2   8      283.46      277.10      2.66 o 
   1   2   8      291.96      284.35      4.40 o 
   2   2   8      252.62      252.85      3.83 o 
   3   2   8       11.09        9.52      0.49 o 
   4   2   8        4.88        5.94      0.44 o 
   5   2   8        2.88        3.00      0.46 o 
  -6   3   8        0.04        0.44      0.33 o 
  -5   3   8       45.65       46.47      1.03 o 
  -4   3   8        0.46        0.42      0.39 o 
  -3   3   8       37.52       35.75      0.52 o 
  -2   3   8        0.13        0.23      0.07 o 
  -1   3   8        7.96        7.91      0.14 o 
   0   3   8       49.32       53.16      0.47 o 
   1   3   8       34.76       36.97      0.53 o 
   2   3   8        3.46        2.67      0.37 o 
   3   3   8       90.28       87.61      1.97 o 
   4   3   8        0.49        0.62      0.25 o 
  -6   4   8       22.46       26.24      1.16 o 
  -5   4   8        0.01        0.19      0.27 o 
  -4   4   8        2.46        3.87      0.10 o 
  -3   4   8        1.73        1.66      0.09 o 
  -2   4   8       35.78       31.22      0.36 o 
  -1   4   8       18.91       19.75      0.29 o 
   0   4   8        6.71        6.43      0.18 o 
   1   4   8        7.35        7.08      0.18 o 
   2   4   8        3.53        3.93      0.29 o 
   3   4   8       13.96       14.41      0.44 o 
   4   4   8        5.05        4.27      0.37 o 
  -6   5   8        4.52        5.81      0.52 o 
  -5   5   8        0.00       -0.06      0.26 o 
  -4   5   8       14.15       11.28      0.18 o 
  -3   5   8       29.47       29.19      0.34 o 
  -2   5   8        4.01        2.01      0.27 o 
  -1   5   8        0.71        0.36      0.10 o 
   0   5   8       35.00       33.33      0.39 o 
   1   5   8        0.97        0.98      0.21 o 
   2   5   8        2.35        3.07      0.34 o 
   3   5   8        4.77        4.60      0.50 o 
  -3   6   8        1.44        1.47      0.12 o 
  -2   6   8        0.59        0.34      0.11 o 
  -1   6   8        0.01        0.11      0.09 o 
   0   6   8        4.99        4.43      0.18 o 
   1   6   8        0.23        0.49      0.23 o 
   2   6   8        1.84        1.94      0.40 o 
  -3   7   8        5.73        6.24      0.22 o 
  -2   7   8        5.49        6.81      0.27 o 
  -1   7   8        6.62        7.93      0.40 o 
   0   7   8        1.39        0.00      0.17 o 
  -1  -9   9        2.04        2.20      0.45 o 
   0  -9   9        0.12        0.22      0.30 o 
   1  -9   9        4.62        5.22      0.45 o 
   2  -9   9        0.02       -0.15      0.29 o 
  -3  -8   9        0.04        0.03      0.14 o 
  -2  -8   9        7.62        6.68      0.30 o 
  -1  -8   9        4.02        3.52      0.27 o 
   0  -8   9        3.16        2.88      0.37 o 
   1  -8   9       17.44       16.91      0.65 o 
   2  -8   9        9.77        9.47      0.63 o 
   3  -8   9        0.21        0.27      0.32 o 
   4  -8   9        8.03        9.40      0.50 o 
  -4  -7   9        3.25        3.64      0.25 o 
  -3  -7   9        2.44        2.06      0.66 o 
  -2  -7   9        5.23        5.11      0.27 o 
  -1  -7   9       18.36       18.15      0.39 o 
   0  -7   9        8.83        8.07      0.43 o 
   1  -7   9        6.07        6.59      0.57 o 
   2  -7   9        5.34        4.98      0.46 o 
   3  -7   9        0.07        0.03      0.39 o 
   4  -7   9        6.22        5.54      0.40 o 
   5  -7   9        8.97       10.10      0.63 o 
  -5  -6   9        4.65        5.51      0.74 o 
  -4  -6   9       27.21       28.75      0.53 o 
  -3  -6   9        2.70        2.70      0.45 o 
  -2  -6   9        8.36        8.76      0.27 o 
  -1  -6   9        0.80        0.81      0.19 o 
   0  -6   9      100.33      100.85      1.61 o 
   1  -6   9       11.02       11.52      0.45 o 
   2  -6   9        1.65        1.95      0.56 o 
   3  -6   9        0.42        0.47      0.31 o 
   4  -6   9        0.27        0.20      0.25 o 
   5  -6   9       14.96       16.20      0.79 o 
  -5  -5   9        9.12        9.07      0.33 o 
  -4  -5   9        0.04        0.06      0.12 o 
  -3  -5   9       48.27       49.21      0.60 o 
  -2  -5   9       19.36       19.40      0.36 o 
  -1  -5   9       19.79       19.04      0.35 o 
   0  -5   9       91.29       92.40      1.37 o 
   1  -5   9      105.84      100.17      1.33 o 
   2  -5   9       39.25       41.34      0.80 o 
   3  -5   9       44.69       41.39      1.58 o 
   4  -5   9        0.31        0.28      0.23 o 
   5  -5   9       12.41       14.16      0.62 o 
  -6  -4   9        3.43        3.42      0.20 o 
  -5  -4   9        3.95        2.88      0.33 o 
  -4  -4   9        3.13        3.17      0.18 o 
  -3  -4   9       56.07       55.49      0.60 o 
  -2  -4   9        0.22        0.65      0.16 o 
  -1  -4   9        7.45        7.36      0.23 o 
   0  -4   9        0.19        0.19      0.19 o 
   1  -4   9      236.08      235.37      2.69 o 
   2  -4   9        2.90        3.59      0.34 o 
   3  -4   9      271.58      273.51      3.09 o 
   4  -4   9       18.84       17.30      0.53 o 
   5  -4   9       35.18       34.48      0.67 o 
   6  -4   9        9.51       10.66      0.78 o 
  -6  -3   9        0.50        0.45      0.28 o 
  -5  -3   9        6.85        5.85      0.27 o 
  -4  -3   9        0.21        0.27      0.10 o 
  -3  -3   9        8.13        9.21      0.20 o 
  -2  -3   9      129.50      134.37      1.13 o 
  -1  -3   9       39.07       35.57      0.41 o 
   0  -3   9       47.38       51.16      0.54 o 
   1  -3   9       82.02       85.66      0.98 o 
   2  -3   9       16.20       17.05      0.40 o 
   3  -3   9       13.14       14.63      0.40 o 
   4  -3   9       39.16       37.96      0.64 o 
   5  -3   9        4.56        4.84      0.60 o 
   6  -3   9        0.46        0.32      0.26 o 
  -6  -2   9        3.60        5.00      0.36 o 
  -5  -2   9        5.77        5.31      0.21 o 
  -4  -2   9        3.62        3.79      0.17 o 
  -3  -2   9       49.61       54.45      0.56 o 
  -2  -2   9       67.70       65.34      0.94 o 
  -1  -2   9       26.29       21.99      0.31 o 
   0  -2   9      133.20      133.15      1.89 o 
   1  -2   9       73.76       91.71      0.77 o 
   2  -2   9        0.42        0.54      0.18 o 
   3  -2   9        2.97        4.38      0.30 o 
   4  -2   9       29.28       26.98      0.51 o 
   5  -2   9       23.15       22.20      0.59 o 
   6  -2   9        2.02        2.65      0.40 o 
  -7  -1   9        2.78        3.35      0.41 o 
  -6  -1   9        0.40        0.69      0.29 o 
  -5  -1   9        3.06        2.99      0.24 o 
  -4  -1   9        1.57        1.57      0.13 o 
  -3  -1   9       89.21       87.67      1.04 o 
  -2  -1   9       28.59       29.15      0.24 o 
  -1  -1   9        3.18        3.41      0.13 o 
   0  -1   9       25.76       26.31      0.26 o 
   1  -1   9        1.88        2.47      0.11 o 
   2  -1   9       58.87       55.59      0.52 o 
   3  -1   9        8.19        6.16      0.28 o 
   4  -1   9        3.86        3.43      0.28 o 
   5  -1   9        0.34       -0.05      0.20 o 
   6  -1   9        6.43        8.68      0.96 o 
  -7   0   9        4.58        3.50      0.47 o 
  -6   0   9        0.00        0.00      0.35 o 
  -5   0   9       13.11       13.91      0.53 o 
  -4   0   9       54.92       55.04      0.73 o 
  -3   0   9       12.84       13.96      0.31 o 
  -2   0   9        8.55        8.16      0.14 o 
  -1   0   9      126.93      127.18      0.92 o 
   0   0   9       20.92       21.05      0.24 o 
   1   0   9        1.49        1.65      0.15 o 
   2   0   9       52.16       51.19      0.59 o 
   3   0   9       15.75       12.82      0.16 o 
   4   0   9        4.72        3.86      0.35 o 
   5   0   9        3.40        3.89      0.45 o 
  -7   1   9       22.94       24.59      0.88 o 
  -6   1   9        1.19        1.27      0.59 o 
  -5   1   9       88.78       90.31      1.65 o 
  -4   1   9        0.67        0.55      0.26 o 
  -3   1   9       90.62       83.58      1.31 o 
  -2   1   9        1.19        1.07      0.08 o 
  -1   1   9      314.75      328.23      2.63 o 
   0   1   9       36.86       35.37      0.31 o 
   1   1   9      250.44      245.50      4.39 o 
   2   1   9        1.22        1.03      0.06 o 
   3   1   9        8.02        8.99      0.45 o 
   4   1   9       16.60       16.02      0.61 o 
   5   1   9       18.31       20.61      0.78 o 
  -6   2   9        5.85        6.71      0.80 o 
  -5   2   9       35.53       35.92      0.90 o 
  -4   2   9       11.56       12.55      0.45 o 
  -3   2   9       23.77       19.49      0.27 o 
  -2   2   9        0.90        0.74      0.10 o 
  -1   2   9      125.99      117.73      1.23 o 
   0   2   9       10.12        9.11      0.23 o 
   1   2   9      319.61      316.10      4.73 o 
   2   2   9       64.63       64.09      1.53 o 
   3   2   9        1.47        1.95      0.33 o 
   4   2   9        8.87        8.84      0.82 o 
   5   2   9        5.01        4.82      0.53 o 
  -6   3   9        0.20       -0.08      0.29 o 
  -5   3   9        4.29        5.63      0.69 o 
  -4   3   9       30.98       30.74      0.73 o 
  -3   3   9        3.30        4.45      0.21 o 
  -2   3   9        6.80        6.57      0.15 o 
  -1   3   9        4.15        4.48      0.13 o 
   0   3   9       15.63       13.00      0.21 o 
   1   3   9       37.14       35.80      0.73 o 
   2   3   9      126.22      127.32      2.48 o 
   3   3   9        1.68        2.03      0.36 o 
   4   3   9        2.98        3.20      0.33 o 
  -6   4   9        0.01        0.08      0.32 o 
  -5   4   9        0.10       -0.15      0.28 o 
  -4   4   9        0.89        0.30      0.26 o 
  -3   4   9       11.42        7.83      0.23 o 
  -2   4   9       50.52       48.03      0.48 o 
  -1   4   9       79.04       69.80      0.62 o 
   0   4   9        3.77        3.23      0.11 o 
   1   4   9        3.75        3.59      0.24 o 
   2   4   9        9.54        9.50      0.35 o 
   3   4   9       15.72       16.74      0.58 o 
  -4   5   9        0.11        0.23      0.24 o 
  -3   5   9        8.68        9.50      0.20 o 
  -2   5   9        5.67        5.71      0.17 o 
  -1   5   9        0.10       -0.05      0.10 o 
   0   5   9        3.59        2.62      1.50 o 
   1   5   9        0.39        0.72      0.21 o 
   2   5   9        0.00       -0.06      0.20 o 
  -3   6   9        0.62        0.66      0.28 o 
  -2   6   9        0.67        0.60      0.19 o 
  -1   6   9        0.00        0.02      0.08 o 
   0   6   9        0.51        0.05      0.17 o 
   1   6   9        0.01        0.02      0.23 o 
  -1  -9  10       10.60       10.20      0.40 o 
   0  -9  10        0.29        0.08      0.36 o 
   1  -9  10        3.55        3.24      0.44 o 
   2  -9  10        0.03       -0.04      0.34 o 
  -3  -8  10        1.72        0.77      0.81 o 
  -2  -8  10        5.02        5.18      0.51 o 
  -1  -8  10        8.13        7.33      0.35 o 
   0  -8  10        0.00       -0.09      0.44 o 
   1  -8  10        0.00        0.15      0.27 o 
   2  -8  10        1.32        1.10      0.34 o 
   3  -8  10        0.45        0.63      0.33 o 
  -4  -7  10        1.64        0.92      0.50 o 
  -3  -7  10        0.25        0.16      0.18 o 
  -2  -7  10       22.60       23.10      0.43 o 
  -1  -7  10       10.71       10.23      0.32 o 
   0  -7  10        1.35        1.86      0.32 o 
   1  -7  10        0.16        0.37      0.28 o 
   2  -7  10        2.55        2.71      0.47 o 
   3  -7  10       17.38       17.67      1.05 o 
   4  -7  10       12.27       15.57      0.69 o 
  -4  -6  10        0.52        0.69      0.27 o 
  -3  -6  10        3.14        3.49      0.21 o 
  -2  -6  10        4.96        5.10      0.27 o 
  -1  -6  10       56.26       53.89      0.66 o 
   0  -6  10       48.80       50.19      1.00 o 
   1  -6  10       45.47       43.38      0.78 o 
   2  -6  10        6.33        7.40      0.42 o 
   3  -6  10      109.86      112.09      1.54 o 
   4  -6  10       16.42       18.24      0.63 o 
   5  -6  10        1.36        1.39      0.33 o 
  -5  -5  10       10.02       10.53      0.60 o 
  -4  -5  10        9.67        9.13      0.29 o 
  -3  -5  10        6.47        7.17      0.39 o 
  -2  -5  10       23.88       23.99      0.42 o 
  -1  -5  10       90.56       88.22      0.94 o 
   0  -5  10        6.93        7.88      0.49 o 
   1  -5  10      230.51      231.33      2.70 o 
   2  -5  10      351.48      361.03      4.59 o 
   3  -5  10       82.15       79.46      1.27 o 
   4  -5  10        7.74        8.10      0.50 o 
   5  -5  10       48.28       52.74      0.99 o 
  -6  -4  10        0.35        0.53      0.30 o 
  -5  -4  10        0.57        0.45      0.30 o 
  -4  -4  10       15.01       14.62      0.29 o 
  -3  -4  10        3.02        3.19      0.16 o 
  -2  -4  10       84.18       81.95      0.79 o 
  -1  -4  10        0.27        0.15      0.15 o 
   0  -4  10        9.05        9.67      0.26 o 
   1  -4  10      165.15      170.74      1.97 o 
   2  -4  10      118.20      117.84      1.44 o 
   3  -4  10        0.52        0.35      0.24 o 
   4  -4  10        0.62        0.45      0.27 o 
   5  -4  10        2.55        2.93      0.33 o 
  -6  -3  10        1.45        0.96      0.33 o 
  -5  -3  10       16.86       16.66      1.08 o 
  -4  -3  10        6.45        6.54      0.22 o 
  -3  -3  10      243.40      239.20      3.13 o 
  -2  -3  10      116.72      109.21      0.96 o 
  -1  -3  10       11.46        9.78      0.24 o 
   0  -3  10      109.46      117.06      1.71 o 
   1  -3  10        5.76        6.92      0.29 o 
   2  -3  10        0.00        0.10      0.18 o 
   3  -3  10       24.96       27.57      0.51 o 
   4  -3  10        2.11        2.82      0.29 o 
   5  -3  10        0.65        0.50      0.25 o 
  -6  -2  10        0.03       -0.10      0.24 o 
  -5  -2  10       11.25       11.30      0.31 o 
  -4  -2  10        9.18        9.16      0.22 o 
  -3  -2  10       32.35       35.09      0.35 o 
  -2  -2  10       97.83       98.20      0.93 o 
  -1  -2  10        0.78        0.68      0.10 o 
   0  -2  10       12.84       11.62      0.22 o 
   1  -2  10       52.45       58.34      0.61 o 
   2  -2  10        4.38        4.88      0.25 o 
   3  -2  10       15.07       16.06      0.45 o 
   4  -2  10        0.30        0.22      0.35 o 
   5  -2  10        0.00        0.20      0.37 o 
  -6  -1  10        0.00        0.07      0.25 o 
  -5  -1  10       21.42       23.00      0.49 o 
  -4  -1  10       26.72       25.65      0.45 o 
  -3  -1  10       42.08       44.42      0.50 o 
  -2  -1  10        8.43        6.97      0.16 o 
  -1  -1  10        1.22        1.49      0.12 o 
   0  -1  10        0.38        0.58      0.10 o 
   1  -1  10        5.54        6.16      0.14 o 
   2  -1  10        7.71       10.44      0.26 o 
   3  -1  10       10.63        9.66      0.17 o 
   4  -1  10        0.01       -0.04      0.09 o 
   5  -1  10        0.17        0.26      0.30 o 
  -6   0  10        3.20        3.26      0.42 o 
  -5   0  10       14.17       13.49      0.55 o 
  -4   0  10        1.50        0.85      0.20 o 
  -3   0  10       52.16       52.51      1.07 o 
  -2   0  10       10.09       13.38      0.15 o 
  -1   0  10       11.03       10.33      0.17 o 
   0   0  10        0.05        0.05      0.07 o 
   1   0  10       75.21       71.92      0.65 o 
   2   0  10        6.80        9.90      0.21 o 
   3   0  10       34.24       33.61      0.65 o 
   4   0  10        0.22        0.05      0.18 o 
   5   0  10        3.18        3.46      0.49 o 
  -6   1  10       14.51       14.84      0.64 o 
  -5   1  10        1.54        2.38      0.37 o 
  -4   1  10       41.10       42.39      0.88 o 
  -3   1  10      157.54      152.80      1.05 o 
  -2   1  10        7.01        6.74      0.24 o 
  -1   1  10      291.26      282.98      2.28 o 
   0   1  10      153.08      143.58      1.40 o 
   1   1  10       66.77       64.44      0.68 o 
   2   1  10       99.43       99.79      0.96 o 
   3   1  10        0.08       -0.03      0.38 o 
   4   1  10        6.10        6.82      0.50 o 
   5   1  10        0.21        0.01      0.29 o 
  -6   2  10       26.73       28.05      0.89 o 
  -5   2  10        5.07        5.01      0.43 o 
  -4   2  10       49.37       50.96      1.02 o 
  -3   2  10        0.10        0.03      0.05 o 
  -2   2  10        9.62        9.40      0.18 o 
  -1   2  10       44.10       43.63      0.58 o 
   0   2  10      308.41      310.20      3.18 o 
   1   2  10       10.69       10.46      0.44 o 
   2   2  10       97.25       91.67      1.60 o 
   3   2  10        0.07        0.16      0.43 o 
   4   2  10       33.82       35.64      1.00 o 
  -6   3  10        0.07        0.10      0.32 o 
  -5   3  10        0.03       -0.14      0.28 o 
  -4   3  10       15.53       14.07      0.52 o 
  -3   3  10      233.21      226.83      4.14 o 
  -2   3  10        4.93        6.85      0.17 o 
  -1   3  10        1.36        1.36      0.10 o 
   0   3  10       61.42       60.45      0.57 o 
   1   3  10       14.80       14.20      0.46 o 
   2   3  10       16.10       15.59      0.56 o 
   3   3  10        0.42        0.17      0.28 o 
   4   3  10        2.99        3.65      0.35 o 
  -5   4  10        2.54        3.52      0.65 o 
  -4   4  10       43.09       44.61      0.97 o 
  -3   4  10       32.34       37.95      0.68 o 
  -2   4  10        8.61        7.20      0.15 o 
  -1   4  10       36.51       36.47      0.37 o 
   0   4  10       16.97       15.75      0.30 o 
   1   4  10        6.81        7.04      0.29 o 
   2   4  10        3.54        3.81      0.35 o 
   3   4  10        2.47        3.75      0.36 o 
  -3   5  10        0.20        0.00      0.07 o 
  -2   5  10        3.54        4.44      0.16 o 
  -1   5  10        0.02        0.04      0.08 o 
   0   5  10        3.08        1.93      0.58 o 
   1   5  10        0.06        0.01      0.19 o 
   2   5  10        6.37        6.89      0.38 o 
  -3   6  10        2.73        2.98      0.35 o 
  -2   6  10        1.12        1.45      0.27 o 
  -1   6  10        1.98        2.30      1.48 o 
   0   6  10        3.98        4.35      0.28 o 
   0  -9  11        1.94        1.78      0.40 o 
   1  -9  11        0.92        0.78      0.39 o 
  -2  -8  11        4.03        3.89      0.30 o 
  -1  -8  11        0.80        1.08      0.26 o 
   0  -8  11        1.61        1.48      0.35 o 
   1  -8  11        0.06        0.01      0.25 o 
   2  -8  11        5.96        6.65      0.47 o 
   3  -8  11        9.44       11.09      0.55 o 
  -3  -7  11        1.28        0.76      0.34 o 
  -2  -7  11        2.55        3.28      0.24 o 
  -1  -7  11        7.86        8.64      0.48 o 
   0  -7  11        0.24        0.09      0.24 o 
   1  -7  11        0.38        0.51      0.34 o 
   2  -7  11       27.89       28.67      0.70 o 
   3  -7  11        0.55        0.73      0.35 o 
   4  -7  11        0.19        0.15      0.29 o 
  -4  -6  11        7.21        7.54      0.25 o 
  -3  -6  11       16.17       14.70      0.36 o 
  -2  -6  11        0.13       -0.01      0.13 o 
  -1  -6  11        7.66        8.50      0.30 o 
   0  -6  11       98.61      102.36      2.35 o 
   1  -6  11       10.88       12.25      0.75 o 
   2  -6  11       27.79       27.62      0.66 o 
   3  -6  11       12.56       11.73      0.64 o 
   4  -6  11        2.85        3.37      0.37 o 
  -5  -5  11        0.06        0.19      0.16 o 
  -4  -5  11        4.63        5.15      0.20 o 
  -3  -5  11        4.05        4.47      0.22 o 
  -2  -5  11       38.58       37.30      0.49 o 
  -1  -5  11       90.92       93.09      0.96 o 
   0  -5  11       78.15       77.65      1.16 o 
   1  -5  11        6.18        6.77      0.36 o 
   2  -5  11        1.37        2.16      0.32 o 
   3  -5  11        0.56        0.19      0.41 o 
   4  -5  11        1.99        1.47      0.31 o 
   5  -5  11        0.07        0.08      0.26 o 
  -5  -4  11        1.93        2.57      1.37 o 
  -4  -4  11       16.36       17.75      0.34 o 
  -3  -4  11        0.80        0.93      0.13 o 
  -2  -4  11        0.48        0.40      0.15 o 
  -1  -4  11       10.64       12.51      0.33 o 
   0  -4  11       36.13       36.07      0.50 o 
   1  -4  11       10.21        9.87      0.37 o 
   2  -4  11       11.78       12.54      0.61 o 
   3  -4  11       12.05       12.08      0.42 o 
   4  -4  11        7.76        7.04      0.55 o 
   5  -4  11        1.26        1.54      0.33 o 
  -6  -3  11        5.46        7.29      0.79 o 
  -5  -3  11        0.92        0.42      0.25 o 
  -4  -3  11        0.54        0.55      0.08 o 
  -3  -3  11        7.31        6.60      0.23 o 
  -2  -3  11        0.31        0.42      0.13 o 
  -1  -3  11        0.56        1.01      0.14 o 
   0  -3  11        3.50        3.59      0.24 o 
   1  -3  11       25.30       22.28      0.36 o 
   2  -3  11        3.17        4.10      0.30 o 
   3  -3  11        8.20        8.28      0.35 o 
   4  -3  11        0.11        0.15      0.22 o 
   5  -3  11        0.11        0.38      0.32 o 
  -6  -2  11        3.42        4.26      0.37 o 
  -5  -2  11        0.01        0.05      0.20 o 
  -4  -2  11        0.58        0.77      0.09 o 
  -3  -2  11       16.52       14.09      0.19 o 
  -2  -2  11        4.01        3.90      0.14 o 
  -1  -2  11        9.83        8.40      0.25 o 
   0  -2  11       30.14       36.11      0.57 o 
   1  -2  11        5.26        3.84      0.15 o 
   2  -2  11        7.37        5.67      0.16 o 
   3  -2  11        3.16        2.55      0.14 o 
   4  -2  11       23.03       20.76      0.91 o 
   5  -2  11        0.00        0.08      0.22 o 
  -6  -1  11        0.24        0.49      0.33 o 
  -5  -1  11        1.28        1.15      0.91 o 
  -4  -1  11        0.25        0.35      0.21 o 
  -3  -1  11        9.86        9.98      0.13 o 
  -2  -1  11        4.93        4.46      0.14 o 
  -1  -1  11        0.93        0.93      0.12 o 
   0  -1  11        0.11        0.63      0.13 o 
   1  -1  11        0.05        0.07      0.08 o 
   2  -1  11        1.63        0.82      0.15 o 
   3  -1  11       54.97       50.09      0.56 o 
   4  -1  11        3.33        3.29      0.30 o 
   5  -1  11        0.03        0.17      0.25 o 
  -6   0  11        7.71        7.71      0.52 o 
  -5   0  11       23.79       25.36      0.74 o 
  -4   0  11        1.01        0.93      0.20 o 
  -3   0  11        9.63        9.90      0.37 o 
  -2   0  11      141.78      143.23      1.02 o 
  -1   0  11       74.19       77.43      0.57 o 
   0   0  11        1.09        1.02      0.12 o 
   1   0  11       13.70       14.43      0.22 o 
   2   0  11       93.71       96.59      0.87 o 
   3   0  11       19.42       16.96      0.58 o 
   4   0  11        2.96        2.32      0.41 o 
   5   0  11        6.16        5.83      0.58 o 
  -6   1  11        7.04        7.38      0.54 o 
  -5   1  11       13.69       15.09      0.61 o 
  -4   1  11       33.43       31.47      0.77 o 
  -3   1  11        3.83        3.93      0.19 o 
  -2   1  11       64.65       60.10      1.01 o 
  -1   1  11       56.12       56.58      0.59 o 
   0   1  11       94.06       91.31      0.95 o 
   1   1  11      261.50      262.37      2.69 o 
   2   1  11       49.74       51.97      1.05 o 
   3   1  11        2.59        2.66      0.36 o 
   4   1  11       29.68       30.35      0.94 o 
  -6   2  11        0.04        0.18      0.53 o 
  -5   2  11       24.87       26.69      0.78 o 
  -4   2  11        1.21        0.81      0.47 o 
  -3   2  11       20.85       21.43      0.20 o 
  -2   2  11       24.31       23.71      0.26 o 
  -1   2  11       22.06       23.24      0.37 o 
   0   2  11      149.03      145.20      1.46 o 
   1   2  11       10.94       13.81      0.65 o 
   2   2  11        0.12        0.12      0.24 o 
   3   2  11        0.31        0.49      0.30 o 
   4   2  11        7.07        5.77      0.89 o 
  -6   3  11       11.92       15.55      0.71 o 
  -5   3  11        1.96        1.42      0.36 o 
  -4   3  11       20.50       24.07      0.67 o 
  -3   3  11       10.15        8.77      0.16 o 
  -2   3  11        1.45        0.78      0.08 o 
  -1   3  11        2.07        2.07      0.11 o 
   0   3  11        0.53        0.64      0.16 o 
   1   3  11        0.23        0.20      0.26 o 
   2   3  11        5.39        5.36      0.39 o 
   3   3  11        0.03        0.05      0.27 o 
  -4   4  11        8.64        8.46      0.46 o 
  -3   4  11        3.04        2.84      0.11 o 
  -2   4  11        2.26        3.13      0.32 o 
  -1   4  11        3.38        3.76      0.16 o 
   0   4  11        2.54        3.31      0.11 o 
   1   4  11        0.60        0.73      0.58 o 
   2   4  11        0.17        0.23      0.21 o 
  -2   5  11        1.46        1.33      0.14 o 
  -1   5  11        0.27        0.16      0.10 o 
   0   5  11        0.32        0.02      0.14 o 
   1   5  11        0.07        0.03      0.18 o 
  -2  -8  12        1.74        0.97      0.42 o 
  -1  -8  12        1.91        1.76      0.26 o 
   0  -8  12        0.14        0.00      0.18 o 
   1  -8  12        2.70        2.88      0.49 o 
   2  -8  12        0.21        0.07      0.32 o 
  -3  -7  12        9.47        8.76      0.30 o 
  -2  -7  12        0.09        0.14      0.19 o 
  -1  -7  12        5.45        5.84      0.32 o 
   0  -7  12        0.38        0.12      0.22 o 
   1  -7  12        7.64        7.42      0.45 o 
   2  -7  12        5.65        5.32      0.43 o 
   3  -7  12        0.66        0.92      0.34 o 
  -4  -6  12        1.79        2.61      0.19 o 
  -3  -6  12        2.03        2.78      0.23 o 
  -2  -6  12       29.14       30.49      0.47 o 
  -1  -6  12        4.16        3.91      0.25 o 
   0  -6  12       15.60       15.95      0.39 o 
   1  -6  12        0.83        0.97      0.40 o 
   2  -6  12       16.47       15.80      0.96 o 
   3  -6  12        3.59        4.26      0.40 o 
   4  -6  12        0.47        0.42      0.31 o 
  -5  -5  12        3.09        2.60      0.22 o 
  -4  -5  12        1.26        1.33      0.43 o 
  -3  -5  12        9.32        7.99      0.26 o 
  -2  -5  12       23.53       25.06      0.40 o 
  -1  -5  12        7.32        6.87      0.28 o 
   0  -5  12       44.47       42.35      0.61 o 
   1  -5  12        5.78        5.60      0.44 o 
   2  -5  12        9.43        9.07      0.43 o 
   3  -5  12        4.04        4.88      0.38 o 
   4  -5  12        2.62        2.62      0.36 o 
  -5  -4  12        0.03       -0.01      0.38 o 
  -4  -4  12        0.00       -0.01      0.08 o 
  -3  -4  12        0.06        0.07      0.13 o 
  -2  -4  12        2.81        2.01      0.19 o 
  -1  -4  12        2.97        3.25      0.27 o 
   0  -4  12        8.46        9.24      0.24 o 
   1  -4  12       45.98       43.72      1.20 o 
   2  -4  12       22.40       22.33      0.84 o 
   3  -4  12        0.06        0.09      0.22 o 
   4  -4  12        6.97        7.05      0.86 o 
  -5  -3  12        1.09       -0.01      0.25 o 
  -4  -3  12        2.19        1.48      0.38 o 
  -3  -3  12        0.00        0.01      0.10 o 
  -2  -3  12       23.29       25.16      0.36 o 
  -1  -3  12        0.01        0.32      0.17 o 
   0  -3  12       21.24       24.20      0.37 o 
   1  -3  12       24.38       20.83      0.41 o 
   2  -3  12        1.16        1.10      0.15 o 
   3  -3  12       14.98       15.34      0.44 o 
   4  -3  12        2.54        2.62      0.32 o 
   5  -3  12        0.08       -0.01      0.21 o 
  -6  -2  12        1.33        0.39      0.32 o 
  -5  -2  12        1.35        1.12      0.85 o 
  -4  -2  12        9.81        9.09      0.18 o 
  -3  -2  12       28.61       30.53      0.45 o 
  -2  -2  12        5.04        6.04      0.17 o 
  -1  -2  12       14.50       12.01      0.23 o 
   0  -2  12        2.71        2.84      0.16 o 
   1  -2  12       96.36       85.70      0.85 o 
   2  -2  12       42.64       39.53      0.61 o 
   3  -2  12        7.72        6.84      0.29 o 
   4  -2  12       13.07       10.17      0.46 o 
   5  -2  12       11.10       13.96      0.77 o 
  -6  -1  12        5.12        5.29      0.47 o 
  -5  -1  12       24.36       23.99      0.53 o 
  -4  -1  12        0.71        1.12      0.21 o 
  -3  -1  12        0.02        0.10      0.06 o 
  -2  -1  12       17.97       18.86      0.29 o 
  -1  -1  12        0.73        0.69      0.14 o 
   0  -1  12       11.74       12.64      0.27 o 
   1  -1  12       68.36       63.64      0.69 o 
   2  -1  12       39.69       35.21      0.43 o 
   3  -1  12       15.25       14.17      0.27 o 
   4  -1  12        2.26        1.81      0.35 o 
  -6   0  12        0.75        0.46      0.35 o 
  -5   0  12        3.98        3.60      0.42 o 
  -4   0  12       24.99       24.72      0.49 o 
  -3   0  12        2.99        2.47      0.18 o 
  -2   0  12        5.17        4.94      0.12 o 
  -1   0  12      137.92      136.42      1.41 o 
   0   0  12       83.45       87.82      0.81 o 
   1   0  12        2.55        2.62      0.17 o 
   2   0  12       25.86       25.67      0.37 o 
   3   0  12       13.72       12.71      0.58 o 
   4   0  12        0.01        0.14      0.53 o 
  -6   1  12        0.51        0.30      0.34 o 
  -5   1  12        8.99        9.54      0.53 o 
  -4   1  12        4.06        3.86      0.37 o 
  -3   1  12       24.88       23.83      0.39 o 
  -2   1  12      135.17      132.69      1.63 o 
  -1   1  12       95.79       99.00      0.85 o 
   0   1  12        0.07        0.30      0.15 o 
   1   1  12        1.27        1.09      0.11 o 
   2   1  12        7.57        6.49      0.42 o 
   3   1  12        6.44        6.94      0.47 o 
   4   1  12        0.14        0.36      0.37 o 
  -5   2  12        6.35        7.96      0.52 o 
  -4   2  12        4.91        4.94      0.38 o 
  -3   2  12        2.44        2.99      0.10 o 
  -2   2  12        5.38        5.44      0.13 o 
  -1   2  12       61.10       61.42      0.68 o 
   0   2  12        0.13        0.56      0.33 o 
   1   2  12        0.54        0.71      0.24 o 
   2   2  12        6.62        7.71      0.44 o 
   3   2  12        2.43        2.19      0.64 o 
  -4   3  12        0.91        1.09      0.52 o 
  -3   3  12       11.14        9.08      0.23 o 
  -2   3  12        0.74        0.46      0.09 o 
  -1   3  12        0.57        0.54      0.09 o 
   0   3  12       12.63       13.39      0.30 o 
   1   3  12        1.15        0.83      0.64 o 
   2   3  12        4.12        4.82      0.63 o 
  -2   4  12        3.01        3.30      0.14 o 
  -1   4  12        1.77        1.01      0.12 o 
   0   4  12        0.38        0.03      0.16 o 
   1   4  12        0.39        0.02      0.19 o 
  -2   5  12        0.34        0.26      0.15 o 
  -1   5  12        0.14        0.17      0.25 o 
   0   5  12        3.70        5.37      0.28 o 
  -1  -8  13        0.29        0.23      0.21 o 
   0  -8  13        1.83        1.83      0.30 o 
   1  -8  13        2.09        2.15      0.38 o 
  -3  -7  13        0.90        0.28      0.24 o 
  -2  -7  13        0.97        0.54      0.35 o 
  -1  -7  13        1.12        0.53      0.24 o 
   0  -7  13       14.61       14.08      0.40 o 
   1  -7  13        0.32        0.27      0.28 o 
   2  -7  13       10.10       11.66      0.69 o 
   3  -7  13        0.18        0.15      0.30 o 
  -4  -6  13        3.17        3.66      0.24 o 
  -3  -6  13        0.07        0.14      0.19 o 
  -2  -6  13        6.97        7.16      0.30 o 
  -1  -6  13        4.26        3.71      0.26 o 
   0  -6  13        0.24        0.05      0.19 o 
   1  -6  13       41.86       46.26      0.97 o 
   2  -6  13        6.25        6.40      0.71 o 
   3  -6  13        0.61        0.53      0.30 o 
  -4  -5  13        0.43        0.29      0.13 o 
  -3  -5  13        0.52        0.63      0.31 o 
  -2  -5  13        0.01        0.09      0.14 o 
  -1  -5  13       33.83       32.62      0.56 o 
   0  -5  13        0.91        0.72      0.18 o 
   1  -5  13        6.21        5.86      0.25 o 
   2  -5  13       46.18       49.98      1.01 o 
   3  -5  13        4.74        4.69      0.39 o 
   4  -5  13       28.99       29.91      0.76 o 
  -5  -4  13        0.52        0.00      0.41 o 
  -4  -4  13       12.61       10.15      0.45 o 
  -3  -4  13       41.60       39.31      0.56 o 
  -2  -4  13        8.03        6.72      0.21 o 
  -1  -4  13       18.05       20.31      0.59 o 
   0  -4  13        0.12        0.06      0.15 o 
   1  -4  13        5.01        6.06      0.27 o 
   2  -4  13        2.23        3.46      0.54 o 
   3  -4  13       13.12       13.87      0.97 o 
   4  -4  13        7.57        8.62      0.55 o 
  -5  -3  13        1.85        2.84      0.42 o 
  -4  -3  13       40.11       39.94      1.44 o 
  -3  -3  13       35.48       31.81      0.53 o 
  -2  -3  13       21.28       21.78      0.43 o 
  -1  -3  13       48.78       45.41      0.55 o 
   0  -3  13        1.23        1.39      0.21 o 
   1  -3  13        0.03        0.25      0.13 o 
   2  -3  13        8.59        8.61      0.23 o 
   3  -3  13       10.31       10.51      0.44 o 
   4  -3  13        1.52        0.92      0.15 o 
  -5  -2  13        0.04        0.01      0.17 o 
  -4  -2  13       10.17       11.23      1.20 o 
  -3  -2  13        0.90        0.90      0.10 o 
  -2  -2  13        4.58        4.23      0.16 o 
  -1  -2  13        0.22        0.07      0.11 o 
   0  -2  13       90.18       84.96      0.89 o 
   1  -2  13        0.76        0.48      0.16 o 
   2  -2  13       14.62       11.59      0.25 o 
   3  -2  13        3.59        2.81      0.17 o 
   4  -2  13        0.57        0.32      0.32 o 
  -5  -1  13        4.88        4.95      0.33 o 
  -4  -1  13        1.75        1.71      0.24 o 
  -3  -1  13       14.34       14.83      0.45 o 
  -2  -1  13       28.72       31.10      0.34 o 
  -1  -1  13        0.33        0.25      0.11 o 
   0  -1  13       14.84       13.85      0.24 o 
   1  -1  13        1.44        2.05      0.18 o 
   2  -1  13        0.57        1.42      0.12 o 
   3  -1  13       14.56       13.21      0.23 o 
   4  -1  13        0.26        0.51      0.27 o 
  -5   0  13        0.47        0.10      0.28 o 
  -4   0  13        2.43        2.88      0.26 o 
  -3   0  13       56.09       55.30      1.53 o 
  -2   0  13        6.61        6.96      0.18 o 
  -1   0  13        0.01       -0.05      0.12 o 
   0   0  13       12.73       14.25      0.29 o 
   1   0  13       22.56       23.26      0.31 o 
   2   0  13        2.56        2.45      0.17 o 
   3   0  13        5.07        4.59      0.46 o 
   4   0  13        0.07        0.32      0.36 o 
  -5   1  13        0.04       -0.03      0.26 o 
  -4   1  13        1.10        0.69      0.47 o 
  -3   1  13       42.88       41.67      0.82 o 
  -2   1  13        0.01        0.00      0.08 o 
  -1   1  13        1.09        1.19      0.13 o 
   0   1  13        6.27        6.75      0.22 o 
   1   1  13        0.00        0.04      0.08 o 
   2   1  13        0.55        1.25      0.32 o 
   3   1  13        2.48        2.81      0.43 o 
  -5   2  13        7.64        9.20      0.86 o 
  -4   2  13       14.96       14.27      0.56 o 
  -3   2  13        0.73        0.85      0.25 o 
  -2   2  13        6.11        6.62      0.16 o 
  -1   2  13        1.28        1.28      0.15 o 
   0   2  13        0.05        0.11      0.17 o 
   1   2  13       13.29       13.60      0.51 o 
   2   2  13        1.63        1.67      0.35 o 
  -4   3  13        5.07        4.95      0.43 o 
  -3   3  13        8.87        8.74      0.60 o 
  -2   3  13       11.65       12.48      0.21 o 
  -1   3  13        9.35        8.38      0.29 o 
   0   3  13        3.95        4.04      0.21 o 
   1   3  13        0.45        0.27      0.27 o 
   2   3  13        3.28        4.24      0.32 o 
  -3   4  13        1.36        2.13      0.28 o 
  -2   4  13       12.56       14.73      0.25 o 
  -1   4  13        0.18        0.24      0.13 o 
   0   4  13        5.79        7.92      0.39 o 
  -2  -7  14        4.80        4.52      0.31 o 
  -1  -7  14       18.84       19.43      0.49 o 
   0  -7  14        1.43        1.34      0.63 o 
   1  -7  14       29.56       31.13      0.59 o 
   2  -7  14        5.82        5.45      0.48 o 
  -3  -6  14        2.27        1.60      0.69 o 
  -2  -6  14        1.06        0.52      0.39 o 
  -1  -6  14        8.10        7.90      0.38 o 
   0  -6  14        6.45        6.78      0.29 o 
   1  -6  14       25.35       25.82      0.51 o 
   2  -6  14       37.71       37.40      1.00 o 
   3  -6  14        0.13       -0.21      0.30 o 
  -4  -5  14        6.78        6.32      0.34 o 
  -3  -5  14        5.30        5.29      0.30 o 
  -2  -5  14       12.32       13.00      0.30 o 
  -1  -5  14       10.07       11.31      0.30 o 
   0  -5  14        0.40        0.14      0.15 o 
   1  -5  14       12.62       13.79      0.56 o 
   2  -5  14        1.04        0.21      0.25 o 
   3  -5  14       16.06       17.59      0.59 o 
  -4  -4  14       19.73       17.52      0.91 o 
  -3  -4  14        2.51        1.59      0.15 o 
  -2  -4  14        2.55        3.39      0.19 o 
  -1  -4  14        2.15        1.70      0.25 o 
   0  -4  14        1.31        1.23      0.24 o 
   1  -4  14        0.90        0.80      0.22 o 
   2  -4  14       12.60       11.79      0.69 o 
   3  -4  14        2.40        2.71      0.21 o 
  -5  -3  14        0.93        0.03      0.28 o 
  -4  -3  14        0.19        0.01      0.26 o 
  -3  -3  14       20.07       18.10      0.43 o 
  -2  -3  14       32.19       32.47      0.45 o 
  -1  -3  14        3.00        2.68      0.20 o 
   0  -3  14       30.91       27.82      0.54 o 
   1  -3  14       25.15       22.63      0.52 o 
   2  -3  14        0.01        0.15      0.15 o 
   3  -3  14       11.17       11.42      0.61 o 
   4  -3  14        0.45        0.17      0.13 o 
  -5  -2  14        1.77        0.97      0.80 o 
  -4  -2  14        2.80        3.97      0.43 o 
  -3  -2  14        4.99        3.75      0.20 o 
  -2  -2  14        1.05        0.41      0.17 o 
  -1  -2  14        3.15        2.56      0.18 o 
   0  -2  14       28.48       26.39      0.41 o 
   1  -2  14       56.76       52.05      0.87 o 
   2  -2  14        2.09        2.44      0.23 o 
   3  -2  14        1.11        0.92      0.13 o 
  -5  -1  14       10.89       11.97      1.23 o 
  -4  -1  14        0.22        0.10      0.18 o 
  -3  -1  14        8.72        8.71      0.15 o 
  -2  -1  14       40.26       39.42      0.43 o 
  -1  -1  14        7.19        7.70      0.24 o 
   0  -1  14        1.54        2.07      0.29 o 
   1  -1  14       44.70       45.29      0.71 o 
   2  -1  14        0.87        0.86      0.12 o 
   3  -1  14        0.04        0.19      0.22 o 
  -5   0  14        2.20        1.64      0.62 o 
  -4   0  14        0.11        0.07      0.18 o 
  -3   0  14       11.40       12.38      0.53 o 
  -2   0  14        4.04        5.03      0.17 o 
  -1   0  14        2.53        2.50      0.14 o 
   0   0  14       79.23       85.11      1.11 o 
   1   0  14       43.18       43.73      0.49 o 
   2   0  14        6.20        4.52      0.15 o 
   3   0  14        9.66       10.51      0.59 o 
  -5   1  14        1.94        1.32      0.39 o 
  -4   1  14        1.65        2.56      0.37 o 
  -3   1  14        3.22        2.90      0.32 o 
  -2   1  14        4.07        3.50      0.20 o 
  -1   1  14        1.31        1.43      0.25 o 
   0   1  14        4.69        4.28      0.19 o 
   1   1  14       45.03       44.35      1.24 o 
   2   1  14        0.05        0.01      0.24 o 
  -4   2  14       28.80       30.32      0.85 o 
  -3   2  14        1.58        1.17      0.27 o 
  -2   2  14       10.98       12.23      0.19 o 
  -1   2  14        1.12        0.94      0.15 o 
   0   2  14        9.05        9.76      0.38 o 
   1   2  14       15.63       17.09      0.81 o 
   2   2  14        0.11        0.32      0.30 o 
  -4   3  14       18.84       20.20      0.70 o 
  -3   3  14        0.37        0.36      0.24 o 
  -2   3  14        2.48        2.51      0.12 o 
  -1   3  14        1.41        2.16      0.15 o 
   0   3  14        0.48        0.49      0.37 o 
   1   3  14        1.01        0.35      0.43 o 
  -1  -7  15        0.00       -0.17      0.20 o 
   0  -7  15        2.03        0.48      0.43 o 
   1  -7  15        5.17        5.55      0.35 o 
  -2  -6  15        0.17       -0.10      0.16 o 
  -1  -6  15        1.15        2.15      0.73 o 
   0  -6  15        1.44        0.43      0.48 o 
   1  -6  15        5.24        6.82      0.32 o 
   2  -6  15        0.65        0.61      0.40 o 
  -3  -5  15        0.27        0.14      0.15 o 
  -2  -5  15        2.86        3.09      0.84 o 
  -1  -5  15        7.04        7.85      0.30 o 
   0  -5  15        0.66        0.08      0.15 o 
   1  -5  15        0.36        0.50      0.29 o 
   2  -5  15        1.96        2.50      0.40 o 
   3  -5  15       16.05       17.31      0.48 o 
  -4  -4  15        1.61        0.02      0.49 o 
  -3  -4  15        0.07        0.12      0.13 o 
  -2  -4  15        0.21        0.23      0.14 o 
  -1  -4  15        2.27        1.14      0.49 o 
   0  -4  15       17.53       18.20      0.36 o 
   1  -4  15        0.26        0.43      0.17 o 
   2  -4  15        0.36        0.36      0.20 o 
   3  -4  15        0.06        0.01      0.12 o 
  -4  -3  15        1.82        2.32      0.42 o 
  -3  -3  15       13.70       12.35      0.52 o 
  -2  -3  15        5.35        5.25      0.21 o 
  -1  -3  15       57.47       55.60      0.65 o 
   0  -3  15        4.78        5.83      0.23 o 
   1  -3  15        0.83        0.20      0.19 o 
   2  -3  15        1.66        1.63      0.18 o 
   3  -3  15        9.80        7.98      0.31 o 
  -4  -2  15        0.43        0.64      0.35 o 
  -3  -2  15        4.81        4.42      0.18 o 
  -2  -2  15        3.06        3.31      0.20 o 
  -1  -2  15       11.05       10.67      0.27 o 
   0  -2  15       11.45       11.05      0.33 o 
   1  -2  15        5.09        5.10      0.47 o 
   2  -2  15        5.77        6.29      0.26 o 
   3  -2  15        0.32        0.22      0.15 o 
  -4  -1  15        0.83        0.69      0.37 o 
  -3  -1  15        0.11       -0.12      0.26 o 
  -2  -1  15       35.25       36.27      0.75 o 
  -1  -1  15        3.99        4.73      0.24 o 
   0  -1  15       13.09       15.57      0.47 o 
   1  -1  15       13.46       13.89      0.27 o 
   2  -1  15        2.93        3.53      0.17 o 
   3  -1  15        0.87        0.82      0.29 o 
  -4   0  15        0.46        0.26      0.29 o 
  -3   0  15        3.22        3.04      0.42 o 
  -2   0  15        1.09        0.45      0.41 o 
  -1   0  15       11.95       12.56      0.34 o 
   0   0  15       12.32       11.54      0.25 o 
   1   0  15        4.87        4.78      0.22 o 
   2   0  15        0.07        0.32      0.32 o 
  -4   1  15        7.24        7.23      0.47 o 
  -3   1  15        0.72        0.69      0.27 o 
  -2   1  15        1.29        1.55      0.19 o 
  -1   1  15        5.95        5.23      0.28 o 
   0   1  15       11.97       15.15      0.69 o 
   1   1  15        4.02        5.36      0.39 o 
  -3   2  15        0.01       -0.28      0.38 o 
  -2   2  15        1.84        1.98      0.12 o 
  -1   2  15        0.06       -0.02      0.15 o 
   0   2  15        1.66        3.09      0.46 o 
   1   2  15        0.29        0.21      0.26 o 
  -2   3  15        0.12        0.00      0.15 o 
  -1  -6  16        2.67        3.20      0.25 o 
   0  -6  16        0.85        0.08      0.25 o 
   1  -6  16        1.85        1.44      0.71 o 
  -2  -5  16        2.65        2.98      0.21 o 
  -1  -5  16        4.98        5.80      0.27 o 
   0  -5  16       13.22       12.45      0.34 o 
   1  -5  16        0.19       -0.05      0.18 o 
   2  -5  16        2.66        3.77      0.32 o 
  -3  -4  16        7.93        6.90      0.34 o 
  -2  -4  16       12.72       14.16      0.31 o 
  -1  -4  16        6.49        4.61      0.26 o 
   0  -4  16        0.44        0.00      0.12 o 
   1  -4  16        9.83       11.11      0.31 o 
   2  -4  16        8.55        9.62      0.68 o 
  -3  -3  16        4.37        4.98      0.42 o 
  -2  -3  16        0.43        0.29      0.16 o 
  -1  -3  16        3.95        4.11      0.21 o 
   0  -3  16        1.61        1.02      0.36 o 
   1  -3  16        0.50        0.35      0.16 o 
   2  -3  16        4.21        4.77      0.36 o 
  -4  -2  16        0.13        0.05      0.49 o 
  -3  -2  16        7.13        8.96      0.82 o 
  -2  -2  16        1.97        2.55      0.36 o 
  -1  -2  16        1.85        1.95      0.18 o 
   0  -2  16        1.89        1.66      0.16 o 
   1  -2  16        9.90       11.07      0.31 o 
   2  -2  16        2.58        3.64      0.30 o 
  -4  -1  16        0.71        0.89      0.61 o 
  -3  -1  16        1.78        2.03      0.37 o 
  -2  -1  16        0.16        0.06      0.14 o 
  -1  -1  16        2.98        3.69      0.18 o 
   0  -1  16        0.73        1.53      0.27 o 
   1  -1  16        0.01       -0.06      0.14 o 
   2  -1  16        0.76        0.24      0.39 o 
  -3   0  16        1.28        0.83      0.36 o 
  -2   0  16        7.93        8.63      0.67 o 
  -1   0  16        1.62        1.71      0.21 o 
   0   0  16       10.87       11.99      0.30 o 
   1   0  16        0.50        0.20      0.13 o 
  -3   1  16        1.20        1.08      0.29 o 
  -2   1  16        9.25        8.90      0.32 o 
  -1   1  16        0.04        0.25      0.18 o 
   0   1  16        0.99        0.02      0.19 o 
  -1  -5  17       11.64       12.61      0.35 o 
   0  -5  17        0.61        0.03      0.23 o 
  -2  -4  17        0.74        0.60      0.16 o 
  -1  -4  17        3.06        2.77      0.25 o 
   0  -4  17        4.39        5.32      0.25 o 
   1  -4  17        0.67       -0.06      0.16 o 
  -2  -3  17        8.45        7.79      0.49 o 
  -1  -3  17        2.88        3.98      0.21 o 
   0  -3  17        0.03        0.06      0.17 o 
   1  -3  17        9.19        9.72      0.31 o 
  -3  -2  17        8.80        8.32      0.58 o 
  -2  -2  17        4.86        4.38      0.29 o 
  -1  -2  17        4.76        5.56      0.22 o 
   0  -2  17        0.92        0.49      0.20 o 
   1  -2  17        1.83        1.51      0.57 o 
  -3  -1  17        0.12        0.11      0.28 o 
  -2  -1  17        6.25        6.59      0.21 o 
  -1  -1  17       11.59       12.73      0.34 o 
   0  -1  17       32.20       34.65      0.57 o 
  -2   0  17        3.42        3.96      0.37 o 
  -1   0  17        0.86        0.53      0.23 o 
                                                 
